# Supplementary material for: Markers of Angiogenesis, Lymphangiogenesis, and Epithelial–Mesenchymal Transition (Plasticity) in CIN and Early Invasive Carcinoma of the Cervix: Exploring Putative Molecular Mechanisms Involved in Early Tumor Invasion
Source: Int J Mol Sci. 2020 Sep 6;21(18):6515. doi: 10.3390/ijms21186515 (PMC7554870; doi:10.3390/ijms21186515)
Supplement: Supplementary file 1 [file ijms-21-06515-s001.zip]

Archive with 8 entries (7 files):
- Supplementary Files - revised/
- Supplementary Files - revised/Figure_S1_revised.jpg
- Supplementary Files - revised/Figure_S2_revised.jpg
- Supplementary Files - revised/Table S1.docx
- Supplementary Files - revised/Table S3.xlsx
- Supplementary Files - revised/Table S4.docx
- Supplementary Files - revised/Table S5_ CIN_CR_mapped_stats.xlsx
- Supplementary Files - revised/Table_S2_edgeR_CR_CIN.xlsx
