# Supplementary material for: Markers of Angiogenesis, Lymphangiogenesis, and Epithelial–Mesenchymal Transition (Plasticity) in CIN and Early Invasive Carcinoma of the Cervix: Exploring Putative Molecular Mechanisms Involved in Early Tumor Invasion
Source: Int J Mol Sci. 2020 Sep 6;21(18):6515. doi: 10.3390/ijms21186515 (PMC7554870; doi:10.3390/ijms21186515)
Supplement: Supplementary file 1 [file ijms-21-06515-s001.zip › Supplementary Files - revised/Table S3.xlsx]

## Sheet: Лист1
Table S3.	Top 700 genes that showed altered expression in early-stage invasive cervical carcinoma versus pre-invasive CIN, not achieving adjusted p-value cutoff.
GeneID	logFC	logCPM	F	PValue	FDR		Angiogenesis	Lymphangiogenesis	EMT	Epidermal differentiation	Immune response
C1orf116	-1.6049721826638	6.04652717424439	20.2406667707143	0.000646692724255339	0.0505156658219059										Gene Functions
FUT3	-1.91314106844907	4.5684548983951	20.2007280672711	0.000651868087501716	0.0506690963186679
TIMP2	-1.37321699279448	6.59915563396421	20.1454484122953	0.000659110969781302	0.0509809411381331											Angiogenesis
LINC01541	-4.94696147184697	3.08920118271451	21.223972319843	0.000665024251724375	0.0511874032583362											Lymphangiogenesis
SCNN1B	-1.67877175220385	5.28414640772407	20.0005367801279	0.000678545786259353	0.0519746308805161											Epithelial-mesenchymal transition (EMT)
HSPB6	-3.36890256716561	3.17229113937281	19.9338723534266	0.000687709569744393	0.0520669289280746											Epidermal/epithelial differentiation
CREG2	-6.60051104917012	1.80478021423312	22.351918484004	0.000689044190767954	0.0520669289280746											Immune response
HIGD1A	-1.24404898751085	5.87077760521313	19.9198881848932	0.000689650050444743	0.0520669289280746
CNFN	-4.08302066642662	7.41613780026294	28.4166861641446	0.000712165223774818	0.0535107384092517
FRMD4B	-1.41114989474868	6.05788309437588	19.7130510570676	0.000719107477553847	0.0537762885702472
SLC40A1	-1.41204264883444	6.61873931316457	19.634028747377	0.000730745858289471	0.0541885166279471
SOX5	-2.46956393888119	3.93179491657642	19.6174411345021	0.00073321658409201	0.0541885166279471
ABCA6	-2.41200624633785	4.10790534895203	19.6060258671053	0.000734922527307224	0.0541885166279471
TMEM47	-2.20095368797483	3.8435017494372	19.3947784591097	0.000767340028253666	0.0563156200270446
SC5D	-1.2875812800827	5.42161894302805	19.2566893412968	0.00078942925246344	0.0576685378454658
RPS26	-1.65141578246023	5.22222632353134	19.0173768806626	0.000829485002863262	0.0598840205878844
EPHA7	-3.08372646769682	2.76448155286489	19.0038504451834	0.000831818664371409	0.0598840205878844
LAMA2	-2.48664024260589	7.50419724816417	21.7671861339177	0.000834366175158107	0.0598840205878844
CA9	5.20519850829873	4.14439648458857	22.8972699953027	0.000837620990674375	0.0598840205878844
CYSRT1	-3.03695127563225	3.81497664349814	19.1756717311561	0.00083885883312552	0.0598840205878844
KALRN	-1.82007148118754	4.16337270894983	18.9423360637243	0.000842528206509306	0.0598840205878844
RNF168	1.66890936056725	6.72737517262497	18.9046064505649	0.000849176132406554	0.0600858753060225
CA8	-3.89114228945553	3.11304864700829	18.932483928956	0.000870671356528543	0.061331800601178
MAL	-4.73008886919317	7.09224949349971	29.2466361755671	0.000884860977016622	0.0619482691606222
PLXNA4	-3.3948298087749	4.32164777556807	20.7177212800251	0.000887809757010483	0.0619482691606222
MELTF	3.62478707123177	4.03894182136109	20.2778996615946	0.000891200779482935	0.0619482691606222
CD177	-4.01984077322482	3.33492285115141	19.2762121105016	0.000896120303525118	0.06201702749703
TIMELESS	1.46254709376407	5.30956853750686	18.5505655920837	0.000914620417118545	0.062696830988657
AIM2	4.03910415665506	4.56865822033529	22.162327704014	0.000918996935299109	0.062696830988657
CHST6	-2.00111785296968	5.44094839770072	18.9132434655635	0.000919236546560081	0.062696830988657
DDAH1	-1.80156767123633	4.31620041936839	18.51333625237	0.00092183692181814	0.062696830988657
ENDOD1	-1.25673035246158	5.5102641653121	18.3891172598534	0.000946398735131246	0.0640910971744031
NDRG1	2.04670523725782	9.49935602168297	18.3491849778314	0.000954455515099126	0.0641773756178073
CYP3A5	-1.97751702946357	4.15886783391258	18.3424397293169	0.000955824300108803	0.0641773756178073
VWA3A	-4.76830161076544	2.47155489246482	18.3030718563671	0.000963858723865978	0.0641773756178073
MAP2K6	-2.50556982695956	4.2242463865112	18.2829695099307	0.000967991588000044	0.0641773756178073
GTF2IP1	2.13515566626192	4.03660497096796	18.2828846025201	0.000968009087840683	0.0641773756178073
ABCA5	-1.29596326576848	5.89663754356199	18.2147576411568	0.000982169671361371	0.0643997527252698
FIRRE	3.97275678805304	3.03019779815919	18.2114451393565	0.000982864309091552	0.0643997527252698
WARS	2.04401123385839	7.07217941997855	19.5006461845758	0.00098360735197351	0.0643997527252698
ADCY2	-6.56308764798949	1.75248495154647	20.2010704771477	0.000998521260943622	0.065106061886072
FANCI	1.63650745585022	5.62288163721228	18.0738475950375	0.00101222979238834	0.0657282876300229
INPP4B	-1.42268333503568	5.59358679196005	18.0064107649917	0.00102699357073005	0.0664136539038915
LINC02487	-4.82525669255201	2.63444569309898	17.9073049401907	0.00104914724336597	0.0673728580675646
DCLK1	-2.19745085388232	4.11008464867715	17.9019240695631	0.00105036587138734	0.0673728580675646
ELF4	1.43057242209449	5.01881742095817	17.7273469464625	0.00109081053512499	0.0696838033754541
SSPN	-1.73738250355145	4.45423137773028	17.6739530047381	0.00110353997169579	0.0702127306991444
CYP2S1	2.02642228343615	4.19315314593004	17.6249338127614	0.00111537871159305	0.0703637517981266
VAT1	-1.26622185451179	5.52675508374956	17.6113487365149	0.00111868576081117	0.0703637517981266
CHAF1A	1.61041948314305	4.92127296173377	17.567333423055	0.00112947908349545	0.0703637517981266
SALL1	-3.10882029490695	3.27240201198785	17.5414271430285	0.00113588834180255	0.0703637517981266
KRT78	-4.3338099960677	5.81778665350362	25.6676053530569	0.0011378945889023	0.0703637517981266
CDC7	1.74446176311469	4.28984716334751	17.5152429245423	0.00114240936804731	0.0703637517981266
ADAM33	-2.13680278811139	3.78736262034609	17.507378245329	0.00114437651264574	0.0703637517981266
C4orf3	-1.3422491286985	5.63259595384362	17.4964163602791	0.00114712491595827	0.0703637517981266
MCM7	1.41474160957486	6.09990569268925	17.4873697009311	0.00114939890803536	0.0703637517981266
RELT	2.44140707884297	3.28243248239835	17.4629003361337	0.00115557589756058	0.0703637517981266
GJA1	-1.54789429957731	7.73303307855662	17.462605462965	0.00115565056965102	0.0703637517981266
ITPR3	1.26715831349995	7.21485854465217	17.4477272848598	0.00115942553187863	0.0703637517981266
MUC15	-3.20046900595185	3.83934458649447	18.3033151641262	0.00116811488686107	0.0704867349149145
PKP2	-2.51545643845878	4.5439437511451	18.1391781244318	0.00117038624423015	0.0704867349149145
BCL2L15	-2.56352980897009	2.9345473256382	17.3781529775458	0.00117726963867877	0.0706317020103127
HIST1H3A	1.98592734273894	3.59423451451431	17.327802192466	0.00119038265486677	0.070959986017979
KLHDC7B	3.76001475465783	4.38243921598454	20.041235484814	0.00119173561662744	0.070959986017979
ASAH1	-1.21059409867941	6.54086187471986	17.1834328397897	0.00122893317484933	0.0727435167388217
DIO2	-1.93048230857675	7.52731177037486	18.0272453853781	0.00123539585677428	0.0727435167388217
SLC37A2	-2.15065594165525	4.1821263920617	17.1592943396284	0.00123551951872769	0.0727435167388217
LINC00906	-4.64855825729479	2.09750012699087	17.1423529865668	0.00124016659008372	0.0727456826205614
PKDCC	-2.61897969800993	3.31181329541119	17.084543971897	0.00125617750313132	0.073150095920677
MAL2	-1.27629554852539	7.22549241353633	17.083987290429	0.00125633284710713	0.073150095920677
RNF17	3.54385540566469	2.89068027074691	17.0396482359839	0.00126877787330663	0.0736031105253873
ALOX15B	-3.12451139388515	3.90099921901878	17.7239254781407	0.00127509195129979	0.0736984465185325
SPARCL1	-1.79638306028903	7.75277769151636	17.2669137834641	0.00128262401292513	0.0738632273720645
FOLR1	-3.9694219088806	2.53677388476218	16.9417152802548	0.00129677704306567	0.0739602762411512
PTN	2.12408826363762	5.41138009844285	17.82726019367	0.00129823308386818	0.0739602762411512
CLU	-1.71154056327784	6.1697057939843	17.1108187203912	0.00130691960247105	0.0739602762411512
RPS6KA5	1.547796151317	4.92956911600184	16.9058563770318	0.00130720839293713	0.0739602762411512
PARP1	1.10374088488738	7.02417584381333	16.9018927851844	0.00130836737872655	0.0739602762411512
ATRNL1	3.23503183341141	4.27350883556724	18.4714378494442	0.001312432812442	0.0739602762411512
S1PR3	-1.88596880898414	3.5806463659611	16.8109236568192	0.00133529879011757	0.0749810662251427
CREB3L1	-2.54011607658035	3.65828356406021	16.7795854778831	0.00134472535883063	0.0752426292091791
ANGPTL4	1.93927117043352	3.94189356773175	16.7228374813861	0.00136199290782692	0.0758241535133565
SNORA13	-3.35157651011965	2.78375759488259	16.7139222680709	0.00136472904479329	0.0758241535133565
KRT4	-6.6827771817649	10.8224440050116	25.2816644718454	0.00137913858034466	0.0763558865237137
UBL3	-1.21938787771171	5.45623705544034	16.6253982185576	0.00139224739177841	0.0764012033854633
ATP2C1	1.24044742099574	6.68066661719138	16.6247674148322	0.00139244578442843	0.0764012033854633
SUSD2	-3.0585451997018	2.78513840928901	16.6136289243883	0.00139595434730435	0.0764012033854633
RNASEH2A	2.13804501981639	4.02386448566537	16.5992049282412	0.00140051311493171	0.0764012033854633
TOX3	-6.74765716514338	1.91544960179525	18.354767567124	0.00140416686620092	0.0764012033854633
NEXMIF	3.10189753389198	3.61373429370045	16.6819394487254	0.00142901351010845	0.0774859250034406
GALNT5	-2.4751320979533	5.53821703239803	18.7648702159749	0.00145263335491377	0.0784969236547409
TRO	-2.69324597796151	2.76712639983954	16.4210267775769	0.00145827954423823	0.078533081667355
PRLR	-1.56229941195706	5.0564285413012	16.3576615085004	0.00147948761918822	0.0794042011672483
CIT	1.37550122317073	5.55069117056151	16.3389271152871	0.00148582649917599	0.079474089255925
HIST1H2BF	1.43864011685232	4.54247684081029	16.2986133889343	0.0014995742892211	0.0797198875725354
CAPN5	-2.17332959741645	3.87067062918859	16.2958372684822	0.0015005264344409	0.0797198875725354
EFNA5	-1.38482667021153	4.6928044887525	16.2693032161737	0.0015096625698246	0.0799361264740349
CTSK	-2.23012217854804	6.21223077713288	18.3619087615222	0.00151769334614055	0.0800925863168957
COL9A2	1.83732139659661	3.65695087655731	16.2271438505007	0.00152431218420623	0.0801737398486335
PLOD2	1.37284595373774	5.70800412509745	16.1357116146572	0.00155665514228795	0.0816028620935598
LOC101928100	2.45381873049693	3.08370343302227	16.0979220133548	0.00157025538261901	0.0820432439812759
RUNX1T1	-2.29117607576597	4.23856060944136	16.0164747638307	0.0016000404816477	0.0827761728711433
MIR100HG	-2.28236390571378	4.45209578872342	16.1527198495219	0.0016098100735805	0.0827761728711433
ADGRA2	-1.42349098384757	4.61853580751748	15.9763098662718	0.00161497038298595	0.0827761728711433
PLAT	1.59736300854349	7.1937703825049	15.9826746479465	0.00161880115009862	0.0827761728711433
FAM3D	-2.49942529904546	3.88810845335436	15.9612166687729	0.00162062259931955	0.0827761728711433
LINC00261	-4.4917447753619	2.28487337362617	15.9515005953304	0.00162427332405601	0.0827761728711433
SHISAL1	-2.61697854428177	2.71618428217043	15.9503441861252	0.00162470847085972	0.0827761728711433
SLC9A9	-1.91289761077025	4.35585420467804	15.9462479499635	0.00162625094049397	0.0827761728711433
PROS1	-1.68319970556711	4.22514293750634	15.8887109255077	0.00164809798661501	0.08300371366858
HPCAL1	2.21913464793212	3.40638389846668	15.8882990529181	0.0016482556025549	0.08300371366858
HIST1H2AJ	1.90838948989116	4.94794747475008	15.8701230488658	0.0016552287131702	0.08300371366858
HIST1H2AM	1.48546939198444	5.12374365790565	15.8687013010691	0.00165577560353787	0.08300371366858
IL20RA	-1.91553472888311	4.12964274338227	15.8654598545395	0.00165702324644164	0.08300371366858
USP18	3.17598019875767	3.20606169872408	15.786226847022	0.00168786308761611	0.0842809862642232
SEMA3E	-4.78841761150264	1.6843248361811	15.7614855818081	0.00169762957441915	0.0845012525386743
ATG9B	-2.83272356508955	3.59018566138516	15.7376490045366	0.00171356150757582	0.084695753145713
PTGDS	-1.57128596410514	5.16926958824841	15.7058538394726	0.00171983102760408	0.084695753145713
CPXM1	-2.14988698246635	3.95412493366756	15.7005498287398	0.00172196532973063	0.084695753145713
GUCY1A2	-3.20687693101165	6.33071951269597	20.9204220147291	0.00172326628872028	0.084695753145713
CXCL11	2.99715969941236	3.65903706224816	15.8496931436917	0.00173027829246088	0.084695753145713
CPEB2	-1.39590616673583	5.23927468596881	15.6714181256918	0.00173374283960107	0.084695753145713
PRC1	1.455149262561	5.79484348176737	15.653251600362	0.0017411347346323	0.0847943363511205
HOMER2	-1.64270967300864	5.70168805912527	15.6062977102182	0.0017604105900022	0.0854692883065992
CDH3	2.53374685398276	7.34141065041373	18.629142264914	0.00177363663423476	0.085847277458866
MFAP3L	-3.4182869343333	3.71339684354009	16.7679285524728	0.00178343367674061	0.0860245662473403
HAND2	-6.34677976348412	1.66029134444438	17.1168116084736	0.00178820316427705	0.0860245662473403
SLC46A2	-4.66724002984252	2.08328312143533	15.5020721214496	0.00180409221794323	0.086061100676374
TRIM47	2.68762020359057	4.28416097997587	16.2285682543933	0.00180487814219224	0.086061100676374
CHN2	-2.31293642538164	3.84880202834761	15.4991732231433	0.00180532507281068	0.086061100676374
ZNF876P	-3.00257569857648	2.67786964414146	15.4765409366349	0.00181498399438978	0.0861195533460368
TERC	2.2609242362409	3.61393820122974	15.4707456016564	0.00181746696648902	0.0861195533460368
ABCA13	2.22571388124548	7.0901269347179	17.593521442129	0.00182882978676052	0.0863985185787253
ANO5	-4.86004487684798	1.74561340699119	15.4292163159496	0.00183537600511549	0.0864489492081113
PTGER2	-3.63530141732085	2.70925712773819	15.4115999769335	0.00184303482187641	0.0865513287332971
IPW	-2.80296045476247	2.89643432862123	15.3730484794167	0.0018599254410037	0.087085351731743
NDP	-6.25408274384927	1.52451512353713	16.889831141561	0.00187158568783577	0.0873246575511154
LGALS9	1.66353342059884	4.56206684226264	15.3365002925049	0.00187610488052653	0.0873246575511154
SERPINE1	2.22469092322775	4.11224275031677	15.3100180777333	0.00188793059662917	0.0876166378947404
HSPA2	1.48941058009951	5.70199047542869	15.2477915804034	0.00191606103409107	0.0885575301177797
PRR15	-3.94585016458036	2.47589819899609	15.2147665619767	0.00193118848443455	0.0885575301177797
MEG3	-2.49132502619628	4.34381897002908	15.7646408102889	0.00193153494386025	0.0885575301177797
MMRN1	-2.11250828088052	4.41451712919226	15.2051135454645	0.00193563636547198	0.0885575301177797
ITGBL1	-3.86611694188662	3.42812424148632	16.3282844233674	0.00193626642313417	0.0885575301177797
GBP6	-1.54932263780712	7.7549586715197	15.1753089928711	0.00194944501115612	0.0886974774706647
SPAG17	-1.56085633943899	4.28778206506841	15.1728942820766	0.00195056877383362	0.0886974774706647
FMN1	-1.83053462624579	4.51943647692997	15.139520649217	0.00196617772643017	0.0891503400728208
BASP1P1	-4.03227550547191	4.80049920638931	19.6975431623574	0.00199174666520285	0.0900509187112772
ERCC6L	1.82084797002861	3.63542572876985	15.0550192681262	0.00200635363621844	0.0904521543596881
BCHE	-6.61088937098134	1.84402803546007	16.5052789957971	0.002023693458344	0.0909739574906266
HIST1H2BI	1.44696749021323	4.70314287228706	14.991207582647	0.00203732654308449	0.0913266350094609
PMP22	-1.58767984645551	4.70142076372187	14.9330438148757	0.00206604375737145	0.0920261942209069
YEATS2	1.76660019287815	6.925782212416	15.6877230020689	0.00206981791045335	0.0920261942209069
NPAS3	-3.25723448859015	2.5355493693146	14.9242448310823	0.00207042898462653	0.0920261942209069
APCDD1	-1.04233618828328	5.93411680398483	14.8539353171656	0.00210586158173008	0.0933381738711205
STXBP5	-1.20391569502492	6.16570162741369	14.8316548362122	0.00211723677871865	0.0933596610808263
SH3TC2	-2.53061506611574	3.01834826669449	14.8202445918953	0.00212308990877368	0.0933596610808263
PHF19	1.50922425794094	4.53325251252554	14.8182860490812	0.00212409647810486	0.0933596610808263
MKI67	1.2476585243629	8.37638754966583	14.8064082158374	0.00213021285870296	0.0933684130485388
TCP11L2	-1.36347582994366	4.97725140485142	14.7534889036626	0.00215771350456436	0.0941358314885512
EZH2	1.46380068541834	5.51591347349667	14.7428188758159	0.00216330834842438	0.0941358314885512
PODXL	-1.32630301666323	6.06225225988765	14.7384210004302	0.0021656192933864	0.0941358314885512
MITF	-1.85485602277003	4.79817069774021	14.7098910977152	0.00218068083395132	0.094530117799225
CENPW	1.99467592269544	3.85654160911069	14.6896369242525	0.00219144746431118	0.0947365740804549
SLC6A8	2.02889784378956	5.20167840303626	15.3324690929035	0.00220189018782516	0.0947389439170886
GULP1	-1.58401967017372	4.11905568436747	14.6636478584856	0.00220535338889886	0.0947389439170886
HSPA4L	1.15414542493561	6.19363253567422	14.6470663625156	0.00221427929369245	0.0947389439170886
RASD1	-3.68650381224739	3.82049163209484	16.4084429331664	0.00221551874677772	0.0947389439170886
CPED1	-2.0687015473546	4.41363234726822	14.6124431934994	0.00223305305439465	0.0947875943352803
C3orf70	3.53711255580077	4.0769276284735	16.4794662994521	0.00223696291455611	0.0947875943352803
KRI1	1.39152522948453	4.91952441952959	14.5993528891528	0.00224019924762413	0.0947875943352803
KRTDAP	-5.33009602430735	7.28932269764237	24.3277307137282	0.00224629698023578	0.0947875943352803
ZNF415	-3.74860399910124	2.31564057083681	14.5693493757591	0.00225667928460034	0.0947875943352803
ECM1	-1.92626192141664	6.71439391975668	15.8558541774204	0.00226422339825448	0.0947875943352803
KIF20A	1.38840086632163	5.02530112780379	14.5556009890945	0.00226427798736265	0.0947875943352803
CLDN10	-3.73548848231744	2.29923872021144	14.5534556940347	0.00226546637163023	0.0947875943352803
MX1	1.42730156922777	7.05790220185882	14.5439851542945	0.00227072125348475	0.0947875943352803
IGFBP4	-1.21794499233322	6.77845504586376	14.4816897046845	0.00230564268807045	0.0959913877970017
NEBL	-1.47879259588016	6.2421098873294	14.4275678467639	0.0023364905483561	0.0970196956908182
IFI44	2.03348107461512	5.63449302436452	15.5882085142288	0.00235844457758273	0.0976742703141153
FOXA1	1.6686832393622	3.85190764102183	14.3752869482532	0.00236674625921824	0.097678928149995
EMCN	-2.13157743969761	3.72240774272148	14.3608015199833	0.00237520971748736	0.097678928149995
ODF3B	3.02681061637618	3.05514748584469	14.3575260661438	0.0023771283610874	0.097678928149995
CENPI	2.0042673514192	3.57774219423558	14.344150379273	0.00238498211111214	0.0977470980032169
MSX1	-2.64709128681779	2.61937704343572	14.3221719553621	0.00239795279426145	0.0978265322372051
ECT2	1.48281790347775	6.1587768932169	14.2900893449337	0.00241703424854079	0.0978265322372051
PRICKLE2	-2.0057440232356	4.45195287381232	14.2890272648206	0.00241766894790756	0.0978265322372051
IFIT3	1.57688179435135	5.32897979833709	14.282892844827	0.00242133867829684	0.0978265322372051
DNAJC9	1.29651485700371	5.09104481687495	14.2690396589796	0.00242964981081313	0.0978265322372051
WDR62	2.48471873628195	3.54885703629495	14.2681485500443	0.00243018556202716	0.0978265322372051
PPFIA2	-3.15691036237255	2.40013340935048	14.2582323871056	0.00243615663364706	0.0978265322372051
ABLIM3	-1.66960317497493	4.21980690984246	14.2576321603134	0.00243651861139626	0.0978265322372051
CTPS1	1.28647095337187	5.13804368229907	14.247046546477	0.00244291276144714	0.0978343158956202
CAT	-1.23451890798548	5.06341720139075	14.2061869454359	0.00246777758930734	0.0985799052700772
RASAL2	-1.15599276265226	6.31077145994549	14.1912344175082	0.00247695040578986	0.0986892730245145
ZGRF1	1.49814838201336	4.3289808526512	14.1813687517697	0.00248302436090578	0.0986892730245145
IFI30	1.6191106863303	5.47691704528644	14.1680998400878	0.00249122094715226	0.0987424703972112
SEMA5A	-1.17192126179686	5.56269322047374	14.1589708345606	0.00249687848966901	0.0987424703972112
PTEN	-1.37843394164181	7.35326885353094	14.1482544929213	0.0025035388540249	0.0987583489441471
PIGR	-4.47608219405439	9.59039039842231	19.6036130207499	0.00251806062247854	0.099083487686007
ARHGAP42	-1.77175980880677	3.8355228655485	14.0908349846599	0.00253958026718481	0.099681684168928
MEDAG	-4.77386582694043	2.28719860843993	14.0649075644987	0.00255605230789755	0.0998637639448049
SULT2B1	-2.58984097659873	4.49941273637342	15.206131412992	0.00255687690181261	0.0998637639448049
DNA2	1.7851433562678	4.15565352060935	14.0307393855402	0.00257795018867516	0.100422676619393
SPRR1A	-2.57853607887566	7.72024346727804	16.940195186365	0.0025839157555912	0.100422676619393
ZNF750	-1.28933307010536	5.91492235323701	14.0028195951651	0.00259600586234805	0.100442820989216
ALOX12B	-2.47995969029301	3.36477806843604	14.0010344983174	0.00259716528066418	0.100442820989216
MXRA8	-1.54199653645019	4.07837386298736	13.9715101346568	0.00261642905370479	0.100840340856152
FBLN1	-1.35379351867946	7.32180811455932	13.9657212665633	0.00262022560054644	0.100840340856152
CDCA8	1.61469518082963	3.84654257787667	13.9143190378449	0.0026542198992517	0.101900087081004
C12orf54	6.29576203206851	1.79926967360895	15.2002785130652	0.00266241246127293	0.101966519967052
IGLV4-60	6.49369130082134	1.86224162884605	15.1813277980082	0.00267333063409191	0.102136765315584
KIF12	-5.0961878621953	1.83726647706342	13.8755995843816	0.00268016596597226	0.102150576756223
IFI44L	2.90684293333374	6.44783654956237	17.8702174192861	0.0026957887613583	0.102498435820416
EXT1	1.23064284604561	5.77193876395856	13.8355678750953	0.00270730247490984	0.102528405201547
KNTC1	1.04708248604971	6.47456901486443	13.8315496556766	0.0027100439554678	0.102528405201547
RCC2	1.09900964808011	6.70596625205241	13.8227333789157	0.00271607030700594	0.102528405201547
ZFAND1	-1.44526327952761	4.43119930729324	13.7799027496712	0.00274557011656774	0.103068082579849
HIST1H1D	1.46030218046503	6.10163845512631	13.7755402081221	0.00274859572475132	0.103068082579849
ASPM	1.44540686848085	6.77011076631991	13.7735709170455	0.00274996278383399	0.103068082579849
ALPP	-5.12828710727408	3.7533487528594	16.9905810071583	0.00276704104950811	0.103462418768219
KIF4A	1.45522072444904	4.64953199687858	13.6964008480857	0.00280416219544579	0.104602542037681
DIRAS2	-6.27145226490753	1.61046569291195	14.947935623517	0.00281227704511229	0.104657828997233
PIM1	-1.11569722859931	5.41478215271097	13.6649715608259	0.00282659199796583	0.104943047378595
HIST2H2AB	1.68135426434607	4.14465816301523	13.6415318443661	0.00284345605652822	0.105111515011393
IRF1	1.24849026576123	5.97983093005687	13.6347049546641	0.00284838978173288	0.105111515011393
NGFR	4.27537411746959	2.62313281265977	13.6282901749787	0.0028530347672532	0.105111515011393
ITGA2	1.25587656510429	6.99839498491394	13.6217556694339	0.00285777552062156	0.105111515011393
CDKN1A	1.41174450505103	5.89519094932196	13.6040107409929	0.00287069574280178	0.105118204217199
SECISBP2L	-1.07286781534632	6.18091155430227	13.6032088680304	0.00287128119764324	0.105118204217199
FAXC	3.07309115296661	3.48135574321326	13.9535487816894	0.00288235111620103	0.105279208941056
GREB1	-4.21498590876534	5.79414686115821	20.1571793524035	0.00289637278143372	0.10554703491511
MAP2K7	2.01842794255813	3.55132656182669	13.5406469671662	0.00291738992358091	0.10581159591097
SLC24A3	-2.9052555434011	4.28816641235714	15.0401741992372	0.00292250444882905	0.10581159591097
EDN2	4.62716897200368	2.82747785648147	14.0232738175178	0.00292410528742932	0.10581159591097
LSP1	1.98460498159848	5.12516579456975	14.1035593303125	0.00293251214610956	0.10581159591097
SH3BP2	1.08721357384237	6.0707994410653	13.514171433855	0.00293716198802235	0.10581159591097
ATAD2	1.09653027292616	6.7215089630439	13.4968225547464	0.00295020287768286	0.106039296598993
OAS1	1.39761458449429	5.31591206685537	13.4426525209708	0.00299135787543715	0.107274172537552
PRICKLE1	-1.67801581950011	3.50079402071099	13.3449142091657	0.00306731756338133	0.108861386814809
CLEC2B	1.15543295256248	5.4962447677681	13.3392848782626	0.00307176053361622	0.108861386814809
PEG3	-2.13261325939603	3.49054325389144	13.3325919251855	0.00307705273081196	0.108861386814809
IGFBP6	-2.68127105457415	2.74870347083958	13.3315022463739	0.0030779153578134	0.108861386814809
UACA	-1.14922614450239	6.54658614147296	13.3210821537715	0.00308617850275481	0.108861386814809
SPAG5	1.55124601414285	4.78145302747228	13.312947677729	0.00309264711639576	0.108861386814809
BIRC5	2.48720122866596	4.30042552228575	13.9398213828367	0.00309305125017308	0.108861386814809
LDLRAP1	1.35528564431402	5.10719630615518	13.3050414477674	0.0030989493676525	0.108861386814809
DIXDC1	-1.94219093992556	3.8024826468202	13.3008969675132	0.00310225901180647	0.108861386814809
IGFBP7	-2.72882039452836	7.11950283594505	16.8647012531699	0.00310460891480221	0.108861386814809
PARVA	-1.09093312721874	6.01791637235486	13.2655259958359	0.00313067326054311	0.109362186800427
TNFRSF10B	1.53048826832409	4.84007268553583	13.2307666060749	0.00315889201546621	0.109362186800427
SOX17	-3.68332014108283	2.25099788498969	13.2292262945471	0.00316014932902988	0.109362186800427
CPA3	-1.74908505735833	4.63136618599203	13.2190488527141	0.00316847156095709	0.109362186800427
CDH24	1.7366183057161	3.94629903096484	13.2174665938703	0.00316976768756556	0.109362186800427
RRM2	1.47092986686974	6.17995577823112	13.2729892298158	0.00317112618435344	0.109362186800427
FANCA	1.66733375136841	4.41461566152716	13.2112674959898	0.00317485170863153	0.109362186800427
UNC5D	-5.89174844231795	1.2954694777392	14.3931927904063	0.00317866902135991	0.109362186800427
FAM227B	-2.59821668995593	3.68947309104981	13.3397275051407	0.00318489306239063	0.109362186800427
NIPAL1	-1.98649789006605	3.82384940914342	13.1950465625855	0.00318819988137376	0.109362186800427
HIST1H2BH	1.68882321144703	5.87341049100102	13.6766194744839	0.00323738963620542	0.110246913005708
RNU6-2	-3.03826840512003	2.29284850087695	13.1341576871837	0.0032388919912379	0.110246913005708
TMX4	-1.38879610017899	6.13391841996287	13.1298894322603	0.00324248054590493	0.110246913005708
DAAM1	-1.17494191407188	6.15566251309319	13.1261996043759	0.00324558651918645	0.110246913005708
SLC25A33	6.06025235840608	1.59864970642187	14.2952288090893	0.00324915482317772	0.110246913005708
PLA2G4A	-1.81946950046244	3.98858461221607	13.1129839101847	0.00325673952520201	0.110246913005708
LOC105376917	-4.91043047209263	1.92944704006399	13.0974862430014	0.00326987527035341	0.110246913005708
GBP5	2.26181067151454	5.92355486915066	15.134388042359	0.00326988752688201	0.110246913005708
PLAU	1.80408684796173	4.56745395059831	13.0658583570876	0.00329687493899609	0.110919807382557
MIR9-3HG	3.46093822521986	3.92965757979664	14.5037708596086	0.00333283879525117	0.111557086349376
PCDH20	-5.85236803319795	1.28188622084791	14.1768800486122	0.00333681279537829	0.111557086349376
NAV3	-2.69650408850324	2.51046637302848	13.0040903843789	0.00335035687041027	0.111557086349376
TRPV3	2.91760645370218	3.25026848704422	13.0019354446055	0.00335224090189455	0.111557086349376
EPSTI1	1.61842735147064	5.38662894470985	13.0960474902048	0.00335532543375377	0.111557086349376
MIAT	1.39654170286292	4.96253145713351	12.9950869436344	0.00335823664465135	0.111557086349376
BRCA1	1.41370734404422	5.12452126700503	12.9480977273615	0.00339971355632911	0.112693218651469
MCM6	1.06557289625319	5.66892099071164	12.9402239277673	0.0034067219276729	0.112693218651469
RGS7BP	-5.79485515249032	1.23720887337265	14.058026909683	0.00342770133932668	0.113149998814301
SPTB	1.90815985878805	3.21679745968144	12.9083857891795	0.0034352328680899	0.11316187771522
MAP6	-6.21174828745737	1.56777906422803	14.0088569305543	0.00346616494686971	0.113942951451369
CDCA7	1.82396095707896	4.14663740579334	12.85384176585	0.00348472567411627	0.11431494056524
QPRT	-2.83430854928803	2.67219324532634	12.8157369718253	0.00351979492231435	0.115110928696477
PLK2	-1.23183306909328	5.25997061138598	12.7934015932425	0.00354054215994799	0.115110928696477
AGAP11	-2.78497960999968	2.76570280726729	12.7871213618527	0.00354640148794796	0.115110928696477
SHH	-6.04768621767268	1.39925243906157	13.8878457010263	0.00356304375483654	0.115110928696477
AKR1C2	2.53132334475032	4.29324220318752	13.456520662543	0.00357377598522672	0.115110928696477
CITED4	-2.52778140423301	2.76827808622223	12.7544712989173	0.00357704604136916	0.115110928696477
PROM1	-3.37794292354384	5.7116363846076	17.2489148829884	0.00358411686289283	0.115110928696477
FAM135A	-1.04571854992259	6.13244595086114	12.7384308900367	0.00359221417014164	0.115110928696477
HAPLN3	2.05048197516755	3.5491846193127	12.736885778098	0.00359367921283738	0.115110928696477
ISG15	2.95502246944933	4.23715778522043	14.0962369568464	0.0036012034894294	0.115110928696477
CRCT1	-3.89506312099263	5.20055596763643	17.3220128638775	0.00360474762560601	0.115110928696477
CROCC	1.7039580962133	4.0489685280614	12.7035058068065	0.00362550007421165	0.115110928696477
PLEKHS1	-4.03373564592382	5.61112666806756	18.3051602672019	0.00362983942043306	0.115110928696477
LAMC2	2.92574540623389	7.71346663752977	16.3321097361735	0.00363317491727439	0.115110928696477
MMP1	3.25795071023549	2.96359840819054	12.6929289691847	0.00363565131941802	0.115110928696477
GNG11	-2.45791981482428	2.86318740132237	12.6895636299661	0.00363888818803112	0.115110928696477
EFEMP2	-1.83208144636384	3.59324976244819	12.6727369966914	0.00365512293969886	0.115110928696477
REPS2	-1.77665911090955	4.96174350252967	12.7977218935585	0.00365813015949227	0.115110928696477
HIST1H2BL	1.93004683976165	4.49172041742141	12.6623280591064	0.00366520800249876	0.115110928696477
PTGER3	-4.24477481635634	1.83859797487665	12.6619718878639	0.00366555366490491	0.115110928696477
PTHLH	4.06003463265158	5.67505685813862	17.9871447301495	0.00366909920039374	0.115110928696477
FAT1	1.25140506840501	9.11531565538814	12.6579242203287	0.00366948457660991	0.115110928696477
DNAJC22	-5.87580117873532	1.26479044808626	13.7379465548454	0.00368757181997762	0.115238463941535
SHC3	-2.04340406172647	4.05475162643602	12.6387662924889	0.00368815668232937	0.115238463941535
LUM	-2.24648851519862	8.36925984733249	14.293421729585	0.00373140022638036	0.116252809599443
CDC45	2.09257700004742	3.04053383819153	12.5908392222073	0.00373535550205449	0.116252809599443
IDO1	2.26461481459624	5.57086081281426	14.3375329114269	0.00375232231803461	0.116550972158008
NCAPH	1.51009954647756	3.99363169372279	12.5654262200874	0.00376066783104086	0.116580702762267
KIF5C	-5.78847908642901	1.26119087373537	13.5927592793703	0.00381317243622491	0.117976564453319
CLSTN1	1.2011273491151	7.5902362155801	12.4990840482169	0.00382769510488209	0.118177505398843
IL4R	0.973366316773224	6.36048858625271	12.4922815680039	0.00383464622372823	0.118177505398843
FLVCR2	-2.40824441730715	2.90930482605408	12.4756163202479	0.00385173789341447	0.118472850331748
HMOX1	-2.11740035424764	4.8486336572542	13.2495952390066	0.00387294752682156	0.118888668565604
SMC1A	1.06484573673903	7.66548672839241	12.4473187224758	0.00388096340460245	0.118888668565604
ZNF626	-1.8548238785155	3.66859896801732	12.4406767007553	0.00388786063627934	0.118888668565604
WFDC2	-2.93738169233002	6.87684733461381	16.3607686067758	0.00390320338741219	0.118975886993707
EPS8	-1.45110471102373	5.69249229550951	12.423471848537	0.00390579310873569	0.118975886993707
RPTN	-4.86331258892266	6.67223738564001	20.1609471222182	0.00391796253431025	0.119116629728095
GJB6	-1.40328524781524	6.70981007007519	12.4930287655387	0.00392729001233598	0.119170594432018
UGT2B7	-4.26210582662908	2.08333160517082	12.3946715602261	0.00393602767114901	0.119206488719885
PWWP3B	-3.68715165925853	4.21040341254776	14.7212299502705	0.00396807335478055	0.119946799741537
RHOBTB3	-2.16060122698408	5.408786589548	13.7924832350329	0.00398869919581226	0.120221990549316
ARHGAP28	-1.79743771114624	3.21229969581333	12.3416414598262	0.00399241542859761	0.120221990549316
ADRA2C	-2.2172743468365	2.90781477108272	12.3296875541931	0.00400525595250493	0.120378921284905
TOPBP1	1.03887299950485	6.511768354606	12.2842124844385	0.00405454588248072	0.121628668212288
APBA3	3.39884963415439	2.31324263709973	12.2677768149557	0.00407253406348764	0.121936461077365
CPD	-1.24685275583411	7.34143656913146	12.2563433997962	0.00408510236293336	0.121959317709401
CDKL1	-1.68222326499522	3.35967685045719	12.2511716599258	0.00409080230229805	0.121959317709401
SORCS2	-3.20527473790511	2.79995208240303	12.2460238308592	0.0040964850995616	0.121959317709401
MAATS1	-5.8208712656222	1.27390261712387	13.2350341403447	0.00414510708019237	0.123007034634254
ZNF542P	-2.37102129664	2.83716537140581	12.1954989054658	0.0041527519192947	0.123007034634254
NPEPPS	-1.00363977930772	6.79278904918927	12.1884881524362	0.00416063039187727	0.123007034634254
SYNPO2	-1.55006922123781	6.3170836472312	12.6292781214392	0.00416698964580589	0.123007034634254
YWHAH	1.12155631847533	5.88722285573775	12.167974891332	0.00418378287027772	0.123007034634254
AVPR1A	-1.9407618787344	3.19012929031271	12.1659629216596	0.00418606177729782	0.123007034634254
SYK	1.04606148256253	5.97454914568984	12.165800223603	0.00418624612450689	0.123007034634254
HIST1H2BO	1.68402149747164	4.68781604142685	12.1547493036128	0.00419878970423547	0.123146287626638
CDC42EP4	1.47816896176984	5.63371519528329	12.1653212260015	0.00421788282981882	0.123476759131189
ME1	-1.55523512094898	5.0243004304195	12.1281147447011	0.00422920235531321	0.123578859193495
SYNPO	1.0272442678536	5.78139079561887	12.1180809483494	0.00424072599524293	0.123686535081216
DCHS1	-1.33408524715867	4.47674417415546	12.1009818563627	0.00426044847816737	0.123965251427246
ADAMTS2	-1.91487638292704	4.77812093872143	12.4104091287489	0.00426599477311584	0.123965251427246
EFNB3	-5.72879201461249	1.21625490568279	13.0901766720043	0.00428927409967566	0.12404377780344
VCAN-AS1	-2.88161078777541	3.06993597994509	12.1026679370376	0.00430082174468176	0.12404377780344
PGGHG	1.54630777965062	5.03669896473117	12.0590757826908	0.00430923789317874	0.12404377780344
HGD	-3.42841811568666	2.3042651786625	12.0583131745039	0.00431013178235603	0.12404377780344
LOC100505851	-5.90727823369012	1.32497039371599	13.0519108220551	0.00432835289145263	0.12404377780344
KANK1	-1.19331735221104	6.46280878825823	12.0410233275662	0.00433045617390492	0.12404377780344
WDR72	-4.27620317129859	3.32719992435816	13.6411240016902	0.0043312044627548	0.12404377780344
RUFY3	-0.929752903699472	5.92085152517702	12.040063566986	0.00433158765255689	0.12404377780344
WNK2	2.19311169355332	4.08012830243	12.046665456569	0.00436654846902827	0.124470754729933
SLC43A3	1.13710848336873	4.81982821848434	12.0089025867978	0.00436851188585029	0.124470754729933
HOXD10	2.42127871454438	3.67644432876999	12.0436144868004	0.00437016275558544	0.124470754729933
POLE	1.1139051966117	5.80847907282542	11.9894340843706	0.00439176741297475	0.124860717133925
IGSF9	1.85619380949785	4.019003263958	11.9717828237839	0.00441297708124897	0.125205516291653
TNFSF10	1.67998130893337	7.97408998678154	12.5160549539289	0.00441976504052544	0.125205516291653
IL36RN	-2.09429674514337	3.31552260622624	11.9496380246492	0.00443975533653841	0.125276933412702
LOC101929130	-3.97052493881501	1.77697121943576	11.9471414453625	0.00444278615669675	0.125276933412702
BHLHE41	-1.76677234739376	4.9789028111946	12.1510079479373	0.00444610448768065	0.125276933412702
SPAG1	-1.69797323733	3.52645276427811	11.9327991880691	0.00446024432256477	0.125369091605704
CD248	-2.83139378790615	2.97197867099958	11.9271593888578	0.00446713129720354	0.125369091605704
TRIP10	-1.07195746692918	5.81560616070932	11.9221889778253	0.00447321113974342	0.125369091605704
VEGFA	1.71568609012528	6.80375117461269	12.8209579595864	0.00448178797182957	0.125385254838478
HLA-A	-4.76463232489492	4.68514308162596	16.4020202602531	0.00448968052371761	0.125385254838478
DYNAP	-4.93092490952963	2.54426791344538	12.4389437753861	0.00450694813583534	0.125510273258994
MLPH	-1.67275850445599	4.84564924711029	11.8922272903802	0.00451006558957155	0.125510273258994
LAT2	2.09814335548437	3.24600725776729	11.8832382287407	0.00452119158842946	0.125542376109473
WEE1	1.16229477987463	4.71776458803447	11.8784495279817	0.0045271317577977	0.125542376109473
SCPEP1	1.0487726182838	5.94052639391563	11.8667545002836	0.00454167721924937	0.125724780425501
STIM2	1.16626488571509	4.93255781555561	11.8489560948028	0.00456391837209127	0.126118053696203
FLJ22447	-4.14379285414913	2.3922678462845	11.8778421512498	0.00457189789735935	0.126118053696203
ERBB4	-4.58888547263969	3.68097033313657	14.126939280424	0.00457995478179061	0.126118053696203
PARP12	1.16408335337326	5.07084291806963	11.8264828392713	0.00459218301067607	0.126118053696203
EDNRB	-2.13162150394522	3.22536439486729	11.8235808571578	0.00459584770107846	0.126118053696203
ISLR	-1.35760236305494	4.58702572607551	11.791581382035	0.00463648440807403	0.127012304644098
CLDN3	-5.80162095156177	1.21216414616901	12.7453546365163	0.00465727321846475	0.127266438495067
NASP	1.00919924780881	6.46849642743757	11.7717394965904	0.00466189248052151	0.127266438495067
PPP2R1B	-1.3033516652271	5.5527327514348	11.747264676783	0.00469345720805985	0.127283559394938
TNK2	1.56207248619885	4.80304925380689	11.7454244176611	0.00469584061700219	0.127283559394938
KRT19	1.26816608012233	8.71799599190481	11.7422764529012	0.00469992097301311	0.127283559394938
ACPP	-2.47055974247621	4.82088388162821	13.1715806696724	0.0047133402452397	0.127283559394938
MTMR10	-3.55112947382387	2.1543113224745	11.7260116498053	0.00472106922990348	0.127283559394938
ALDH1A2	-2.63514328169852	4.48683285632463	13.0809930423977	0.00473743117464041	0.127283559394938
TGFA	-1.29399130749111	5.11887249901111	11.7076326365149	0.00474510020462746	0.127283559394938
PAX8	-1.8668727114967	3.90507018469014	11.7073852748835	0.00474542460735643	0.127283559394938
WDR76	1.36299070332007	4.8613182553659	11.70437368553	0.00474937623571894	0.127283559394938
FMNL1	1.28943761836986	4.33214067674841	11.6983569535483	0.0047572825346067	0.127283559394938
NDN	-2.08776089487562	2.93906631332565	11.6971122935389	0.0047589199986172	0.127283559394938
MCM4	1.28647896150926	6.60107801904077	11.6968088156389	0.00475931935122718	0.127283559394938
PPP1R16B	1.38012595113551	4.77774167874876	11.6895085006845	0.0047689377726384	0.12732499004139
SERPINB7	2.73866062171812	3.2284765376129	11.6598485021414	0.00480824980325166	0.127768607106216
IFI16	1.38846991945376	8.3378728830848	11.6590892449905	0.00480926109151294	0.127768607106216
ANKRD36B	1.30121985743822	5.40234956215498	11.6585071899946	0.00481003652439203	0.127768607106216
PCOLCE	-2.11387926753267	4.17052392476844	11.8194872502811	0.00482839691526079	0.127768607106216
SLC25A5	1.11697946193262	6.54954614959413	11.63950920942	0.00483542651958911	0.127768607106216
ERN2	-2.79532775996775	3.60840917991715	12.1538647808512	0.00484742186862541	0.127768607106216
NNMT	-2.2991639074545	4.67119430836953	12.628564783982	0.00485257923836991	0.127768607106216
CASK	1.04387639206636	6.28227914933227	11.6250711797454	0.00485482693033126	0.127768607106216
AK8	-5.61639515899939	1.12244332332761	12.5678438750368	0.00486139240876298	0.127768607106216
NR2F1	-1.84237057292059	3.27440389348055	11.6144064966576	0.00486921540896842	0.127768607106216
MUC4	1.54864556375145	4.66212377687553	11.5951055231728	0.00489538241010974	0.127768607106216
PLXNA1	1.01193045955317	6.11193837965691	11.5942070828942	0.00489660444739255	0.127768607106216
ACTL6A	1.39286835763501	5.05912542613629	11.5915343614088	0.0049002419248672	0.127768607106216
ITGB2	1.08834875107663	5.16968366719761	11.5890013660814	0.00490369214997261	0.127768607106216
CELSR3	2.19180676513024	3.43188019729841	11.5865644886993	0.00490701412677399	0.127768607106216
JAM3	-1.46726409038949	3.73447981129451	11.5689514014485	0.0049311026954783	0.128184298899427
FLRT2	-1.24285963438805	5.18395006932527	11.551013151954	0.00495577790138611	0.128613847871663
CDH6	-2.45584531730374	3.06152558654299	11.4998573522135	0.00502694111016102	0.130128053241421
STMP1	-1.60722075549284	4.72698259402056	11.4870122505486	0.00504499685862576	0.130128053241421
PTK6	-2.33934929829355	4.0291184553716	11.9150676216693	0.00505507575704575	0.130128053241421
TMCO4	1.26539054083427	4.36853086938711	11.4777648420579	0.00505804235488051	0.130128053241421
DNAH7	-2.5043920822012	3.47664908602249	11.5681783106889	0.00506277987734761	0.130128053241421
SDC2	-2.08048505636532	4.66544514943892	12.0543533895712	0.00506360508842336	0.130128053241421
CDKN2B-AS1	1.81998763217414	3.2053783247571	11.4593903212667	0.00508408063081889	0.130317903571544
RNF19B	1.2611111917932	6.012315479942	11.440699786857	0.00511072733156545	0.130317903571544
CECR2	2.44666260952157	3.34945414540987	11.4368454397218	0.00511624264133742	0.130317903571544
TMEM260	-1.74776410751239	5.49006467392969	12.118562938654	0.00511970979660255	0.130317903571544
TSPAN6	-1.24193152997681	4.47432122681223	11.4311362978014	0.00512442480441908	0.130317903571544
ST3GAL4	-1.75139754243452	3.49993604201772	11.4281758815384	0.00512867359116069	0.130317903571544
BRMS1L	1.83770515764567	3.19221523200571	11.424451498813	0.00513402466189093	0.130317903571544
GLIS3	-1.56619902985547	4.66095066330925	11.4195107453483	0.00514113343117142	0.130317903571544
DTX3L	1.23812121757415	7.02180395104205	11.4166025319645	0.00514532314627491	0.130317903571544
RHBDL3	6.50576839885442	1.83879822594177	12.3141544818901	0.005171995759152	0.130783527377659
SLC20A2	1.43233937146418	5.08235472999888	11.3873104168683	0.00518774573051735	0.130836106882056
FGFR3	1.41881274747338	6.52577275223711	11.5793313329506	0.00520328652048479	0.130836106882056
MAD2L1	2.07847362878881	3.21852294129841	11.3750749450592	0.00520558662691725	0.130836106882056
LMNB1	1.06587734359682	5.58579408460496	11.3716751930292	0.00521055660820574	0.130836106882056
COL7A1	1.21293362815241	7.36653423616858	11.3682741517501	0.0052155340153884	0.130836106882056
MMP2	-2.14077409647234	7.55504595569949	13.1623185185457	0.00524876947706856	0.131460846950262
FSIP2	-1.95679683627061	3.13231599627214	11.3299387087094	0.00527202323058467	0.131667404339858
DENND2A	-2.80607731934439	2.5187203461966	11.3288044050658	0.00527370552904432	0.131667404339858
PAIP2B	-1.32768618709596	4.38273704160849	11.3204588691708	0.00528610216567303	0.131768414016042
GTSE1	1.69443458144814	3.85737391426499	11.3050607598513	0.00530906421541476	0.132132057184589
IL36A	-2.01052589186344	3.62600002733256	11.286088525682	0.00533751634538698	0.132630977029703
TAGLN2	1.27490764994241	7.31030634272127	11.2789601791215	0.00534825249107532	0.132688798831254
CHML	1.52037999379769	5.34955799205129	11.3566149117357	0.00536550715106314	0.13290790790679
ATAD3A	1.63836179785078	3.45416131082016	11.2544855139778	0.0053853065752772	0.132956089811141
COL3A1	-3.05731419846386	11.3180855525769	12.9069978039756	0.00538993583403484	0.132956089811141
TANC2	1.00760523117593	6.29653704121241	11.2496054335553	0.00539273068503266	0.132956089811141
DNM3OS	-1.84807657015097	3.97854765463034	11.2369998893122	0.00541196295479225	0.132974357380333
RAET1E	-2.69445126835945	4.60545927269908	12.7338556581513	0.0054123411040265	0.132974357380333
AHR	-1.00825592913263	6.82249430168334	11.2325615839104	0.00541875352022018	0.132974357380333
DSG2	1.27789741379147	6.49704473425002	11.2236143685163	0.00543247292826949	0.133104022259572
ZCCHC24	-1.49996016181294	4.26725814030237	11.2085541403335	0.00545565751763526	0.13346483716398
EXTL2	-1.83007687816311	2.96129342413637	11.1900205493696	0.00548434789391021	0.133882761767868
LINC01214	-3.84564620179214	2.22075081222049	11.1865687327554	0.00548971080954499	0.133882761767868
PLEKHA5	-1.03157853614958	6.15002502639949	11.1770635712063	0.00550451016888199	0.134003841263103
CDCA2	1.40341507007839	4.16146057618458	11.1721658484779	0.00551215400846759	0.134003841263103
E2F3	1.69347915514195	3.98146807957116	11.1670489396769	0.00552015316693182	0.134003841263103
CAV2	-1.26828387640158	5.27843827534603	11.1472069678587	0.00555130012164434	0.134552941043665
ZG16B	-2.6570756424141	2.7305243448233	11.1147018110461	0.00560276953650724	0.135592178706362
CCDC134	1.26342042582402	4.646994771298	11.0766489579514	0.00566373263839703	0.136830974289106
DIAPH3	1.642030201928	3.98370987443228	11.0715622248308	0.00567194044243178	0.136830974289106
SLC26A7	-4.29862127373326	1.35448174663732	11.0658083894347	0.00568124140439067	0.136830974289106
PEBP1	-1.08598668540401	6.20708342566722	11.0420788700862	0.00571978831083579	0.136830974289106
UGT8	2.05200769912704	3.49316943965913	11.0400965381142	0.00572302226265223	0.136830974289106
PMEPA1	-0.969018745307084	5.76553312518284	11.0353122745671	0.0057308360470657	0.136830974289106
SHMT2	1.20220938584135	5.23161724822907	11.032251590134	0.00573584136915989	0.136830974289106
IFI6	2.12022988266643	6.08202257671937	12.8025000751636	0.00573838012223728	0.136830974289106
MSMO1	-1.15969348172599	4.88649639459352	11.0245655120109	0.00574843339289683	0.136830974289106
ARCN1	-0.95587657053943	6.43161731350194	11.0237892397676	0.00574970694512223	0.136830974289106
GPC6	-3.89346055699022	2.634658314947	11.2162886772822	0.00576848771509682	0.136830974289106
FBXO46	1.91611573784573	3.59202104618882	11.0086707545149	0.00577457612972481	0.136830974289106
S100A14	-2.20392492680274	7.69494980978176	12.8882796656101	0.00578263642603357	0.136830974289106
HADH	1.19707921391491	4.63722222614802	11.0034213386444	0.00578324052230245	0.136830974289106
TCEAL7	-5.82960880528868	1.29827635400946	11.8626992705004	0.00578555408685767	0.136830974289106
PTPRG	-1.0495659218977	5.18077826382222	10.9964156953057	0.00579482729952968	0.136830974289106
CHAF1B	1.95445661506814	3.54731581660811	10.9924630449945	0.00580137662712543	0.136830974289106
S100A8	-1.47117195285894	10.847986544251	10.9556907334097	0.00586272232698792	0.138071485966481
CRYZ	-1.22723655674751	4.39696816460672	10.9467772373587	0.00587770616896093	0.138218070998561
EDN1	3.00146642251564	2.21400526715787	10.9376386164545	0.00589311489117636	0.138374196231952
BCL2L12	3.70527181630676	2.06061137260148	10.8956963874224	0.00596444185556129	0.13939861253668
PPIL6	-5.49947125980275	1.05755790782055	11.7405205784214	0.00596632850236573	0.13939861253668
ZNF737	-1.55548878675071	4.23261771342157	10.8927490591462	0.00596949187365523	0.13939861253668
MPZL2	-1.12637821018095	7.21049660816019	10.8912392517605	0.00597208074496455	0.13939861253668
EI24	-1.18467335827968	5.07172918799379	10.8719375113268	0.00600529327354924	0.139775003049978
AQP1	-1.22929700562112	4.63753211347036	10.8662664707246	0.00601509239649952	0.139775003049978
PRUNE2	-2.47508094522579	3.91901087414588	11.3401562171893	0.00602743610052103	0.139775003049978
CENPK	1.68777384137921	3.58810817454054	10.8527251415514	0.00603856638435573	0.139775003049978
BTN3A1	1.02294854505597	6.02628778301554	10.8512599198369	0.00604111276364893	0.139775003049978
PRSS3	-3.97582678864116	2.51081385328573	11.0505918070871	0.00605839654259066	0.139775003049978
GRIA3	-2.00893117390104	2.69385288501888	10.8400814391873	0.00606058094457795	0.139775003049978
SEMA4B	1.9233313389785	7.04380092381019	12.2402475334128	0.00606623768171308	0.139775003049978
TMEM98	-1.98925067729466	3.52748259449321	10.835872215192	0.00606793060962259	0.139775003049978
ATAD5	1.3284593070361	4.80382656678197	10.8133931499503	0.00610735762719867	0.140409378744113
ATF5	1.57714903910797	3.54105804008629	10.8100384479398	0.00611326720306771	0.140409378744113
SH3PXD2A-AS1	-2.4994211385162	2.64876513517058	10.8042558440267	0.00612346940405208	0.140439278672293
LIPE-AS1	3.17493921713962	2.50071396045538	10.7918415317123	0.00614543910663588	0.140738582966049
CNGB1	4.07491153339062	1.71880058048464	10.7856861987335	0.00615636637134304	0.140784499961481
HERC5	1.28590787907771	4.27939909836975	10.7739061545779	0.00617734223886621	0.140891215950219
RAI2	-2.29926205088912	2.83964117660439	10.7725420888519	0.00617977651870344	0.140891215950219
CIC	1.15594325170825	5.44120928649144	10.7680392948633	0.00618782005535852	0.140891215950219
HR	1.409712908094	4.75126910182439	10.7538047254373	0.00621332841752753	0.141046887433286
CPNE3	-0.917113136825872	6.65597594942929	10.7502406257654	0.00621973449650347	0.141046887433286
DDX12P	2.32038873640048	3.16853453957488	10.7492737336962	0.00622147370895285	0.141046887433286
GOLIM4	1.52847935533715	6.14344161765036	11.1869604892877	0.00630073528040086	0.142638883772518
SENP5	1.06042210589819	6.23435706482323	10.6947190756431	0.00632053123749899	0.142696098543072
SFRP1	-1.32584630833697	6.68581853114656	10.7947023560317	0.00632213278248558	0.142696098543072
PTTG1	2.20066053468102	4.24332189310451	11.0932482777828	0.0063303928626751	0.142696098543072
KRT2	-8.79826624426567	3.74308855527423	18.3844256162033	0.00634767053250941	0.142881445552733
CDC6	1.38091715948663	4.1616180529312	10.6725193000024	0.00636136689665768	0.142985766755501
FEN1	1.83433340203514	4.38360843033907	10.6925336418952	0.00637872784640342	0.143172043653484
EDARADD	1.65572776900312	3.61717260667665	10.632678341739	0.00643542815766809	0.144239518323643
NID1	-2.0357351693574	6.35346308365773	12.3063674132658	0.00647293336259657	0.144532485251493
SPRY1	-1.82781085586782	3.94088228557987	10.6096709542289	0.00647865569824973	0.144532485251493
AKT1	0.995082435331756	5.86106966182281	10.60939253126	0.00647918088765205	0.144532485251493
ACSL1	-0.965942215818096	5.66400741215986	10.6062360455656	0.00648513844718023	0.144532485251493
MACC1	-1.1402254015282	5.88817176279114	10.5985239773995	0.00649972115808742	0.144603599027853
ANO4	-3.37579023110029	2.50014454879292	10.5948625603175	0.00650665791937229	0.144603599027853
LRP8	1.48342497005567	5.12542146050879	10.5822395968051	0.00653063921809876	0.144753409407614
LIFR	-1.17580910821535	5.33964334893147	10.5802036003319	0.00653451689653604	0.144753409407614
ARL4A	-1.56900506225398	3.56902817729763	10.560302612276	0.00657256149053127	0.144753409407614
AHRR	4.05825005570061	2.27935093800615	10.5596307793424	0.00657385033692708	0.144753409407614
LOC101929098	5.71822641542051	1.32370887902783	11.3597357862157	0.00657472135726833	0.144753409407614
BRCA2	1.06441041844033	5.45443251740858	10.5579378032594	0.0065770994569993	0.144753409407614
CHPT1	-1.39001540112331	3.84677707736795	10.5576690196175	0.00657761547279669	0.144753409407614
C6orf132	-1.21571841943532	6.64838106228494	10.5425886720241	0.0066066429056353	0.145189719231225
PREPL	-0.95860438283575	5.55497132509523	10.5253920279895	0.00663992668304534	0.145718224105386
CFAP43	-3.98922704167531	2.37470258554957	10.5135363826831	0.00666298714137539	0.145850359608641
PSMD2	1.17846974518518	7.49429994895879	10.5127939658245	0.00666443432903419	0.145850359608641
BICDL2	-1.7336074506902	4.22193857003614	10.5071402518698	0.00667546712443483	0.145889467806727
ROR1	-2.21475677009384	2.44508724480178	10.4435949867398	0.00680095003024653	0.148375993090049
CCDC88C	1.05779248184605	5.7212911672868	10.4400405990179	0.00680804987624031	0.148375993090049
ADAM8	1.71097024394655	4.19984668527852	10.4289996760488	0.00683015927160202	0.14865252847808
KRT75	4.26167136685483	3.29503965019691	11.7234609142592	0.0068566122283378	0.14874450912898
PNLIPRP3	-5.43186871745392	1.00512365357942	11.1892674819799	0.00687099889988738	0.14874450912898
IGSF22	-5.43186871745392	1.00512365357942	11.1892674819799	0.00687099889988738	0.14874450912898
IPO9	0.909851796501731	6.47814983661756	10.4081734369552	0.00687209247449311	0.14874450912898
SEMA4C	1.28821855771129	4.49744202884289	10.3975877438564	0.00689352180424777	0.149003945957843
KCNS3	2.70156802993414	2.53195767040046	10.3836318298283	0.00692189312417307	0.149117732164147
NPC1	0.992429790125427	5.88574069984959	10.3821229274072	0.00692496877341585	0.149117732164147
CLTB	-1.05832609014506	5.97325624561189	10.3810595819661	0.00692713718716774	0.149117732164147
PGPEP1	-1.3330449061361	3.83290461927117	10.3497768198189	0.0069912865608921	0.150079010960465
ZNF486	-2.53617768710502	3.21642039035552	10.3573956884095	0.0069918288579423	0.150079010960465
TPST1	-1.67828951773802	4.49977409437343	10.3453954106142	0.00700032651415822	0.150079010960465
TTC39A	-1.41482288882416	3.94911897032094	10.3375933744441	0.00701645791989181	0.150220745614617
TLX2	5.60907596196298	1.28999259207629	11.0948936646201	0.007041891171163	0.150333337752465
CDR1	-3.30722129629731	5.19688179381547	13.3817101057425	0.00705204511616012	0.150333337752465
M1AP	3.16059073381129	2.41563005136456	10.3179986888095	0.00705716357076636	0.150333337752465
IL12RB2	2.67806279208508	4.02451392077383	11.1561080566048	0.00705982655900731	0.150333337752465
LINC00673	1.52315618337303	3.63456911853077	10.310764907644	0.00707226058770623	0.150395147996518
PLK4	1.33941739803225	4.09266237395556	10.2989109933193	0.0070970815613441	0.150719851892932
TYK2	1.0644390534491	5.39967279262156	10.2806837251272	0.00713544660903945	0.151330930166712
EMC9	2.3973180498113	2.49422907359245	10.2745747555684	0.0071483590495865	0.15140128515896
FZD4	-1.70661674994581	3.35339430414338	10.2627146421917	0.00717350564306917	0.151665628716777
SVIL	0.901086090283928	7.12505086668899	10.2596296065788	0.00718006367015861	0.151665628716777
IL32	1.50635158544112	4.69593232166329	10.231488539938	0.00724020920039416	0.152731632316871
PCMTD1	-0.941044136491941	6.12879935746487	10.21658924083	0.00727229156938936	0.153135250352117
C1QTNF7	-2.57206502132245	3.13469544350663	10.2135979659299	0.00727875263097078	0.153135250352117
LAMB3	2.35436063583081	6.9359194126674	12.4783526202947	0.00733791500204656	0.154174381913838
CENPF	1.30524097455495	7.40736825415568	10.2392204638869	0.0073817487273466	0.154718383383372
TFRC	2.23606998134511	7.78152678530878	12.0429797017292	0.00738341737040871	0.154718383383372
SLC35F6	-1.04057561363868	4.99556413266428	10.1468777282197	0.00742462492040159	0.155139232880095
PLEK2	1.72659753465954	3.86281780750778	10.1449526468552	0.00742888422300332	0.155139232880095
IGF2	-3.83688721220104	1.50749253105868	10.1387226113563	0.00744268795921065	0.155139232880095
CHI3L1	1.88597859945132	4.08803342413645	10.1360693172828	0.00744857589795607	0.155139232880095
MCRIP2	3.98769965357729	1.65173447897914	10.1342298619467	0.00745266103828585	0.155139232880095
RMND5A	-0.886791396592072	6.40847554483523	10.1206345244314	0.00748293547148352	0.155564214498733
HELLS	1.16939147090392	5.54432834800651	10.1115179791478	0.00750331693439957	0.155636874814604
PKMYT1	3.43383637496005	2.26094565938741	10.1102496320454	0.00750615766106302	0.155636874814604
SLC11A2	-0.989884704718502	6.00581722544154	10.0999071476814	0.00752936877765748	0.155782489271395
CXCL13	2.35528631259187	2.98467613017327	10.0916586956024	0.00754794050960652	0.155782489271395
CABLES2	1.62915604365185	3.31422175577147	10.0829397414632	0.00756762983381263	0.155782489271395
LINC01250	-5.33149487505634	0.976313194008806	10.81999115142	0.00756947878560046	0.155782489271395
FOXA2	-5.33149487505634	0.976313194008806	10.81999115142	0.00756947878560046	0.155782489271395
C4BPA	-3.55012040919057	2.87256381928255	10.6519706177453	0.00757414953609874	0.155782489271395
EXOSC10	0.919612623828027	5.84956720598986	10.0754091039344	0.00758468400684456	0.155782489271395
MTHFD1L	1.09707887241868	4.5657916951704	10.071375672113	0.00759383674430259	0.155782489271395
CDH11	-1.85930732082602	6.32331471768965	11.3272479258709	0.00760283712090051	0.155782489271395
SLC2A13	-1.86974249265637	4.09398287579069	10.0709368880793	0.00761190818355062	0.155782489271395
PIEZO1	1.07500818830319	5.75844329228823	10.0507687302176	0.00764080034949603	0.156171228905049
LYPD2	-2.83967886090041	2.5443957299262	10.0436727214667	0.00765705080568229	0.156300911594904
RANBP3	1.07397041980607	4.82051667054915	10.0195719585098	0.00771254598661279	0.157028248766098
ARHGEF38	-2.76549666481587	3.09811247651581	10.1845638739218	0.00771349062780107	0.157028248766098
ZNF208	-1.73561445149902	3.22993861205635	10.0152542720868	0.00772253761597642	0.157028248766098
RNF212	2.02223689057752	3.68727945733045	10.0079564221423	0.00773946011296896	0.157169808394514
KIAA0232	-0.868624927784697	6.07689895965179	9.9912091627128	0.00777845835987483	0.157758733239672
ZNF426	-1.55668630636474	4.67133155298861	9.97970278588134	0.00780538565773021	0.157919679446203
HSPG2	1.3221710837556	7.67959804910818	10.0514356089917	0.00780641041688565	0.157919679446203
SCEL-AS1	-4.2417620976291	1.25765460590557	9.94109276613396	0.00789654076450625	0.159534487519311
PLAUR	1.73344880528728	4.5168790232129	10.0085634138945	0.00790645600102044	0.159534487519311
SNN	1.36290322067742	4.18573790977551	9.92913028823388	0.00792503531808853	0.159651344341328
ZNF541	3.45096677131023	2.31871227882578	9.92094465802831	0.00794460271965625	0.159651344341328
TP53INP2	-1.31340876994902	4.40258108926714	9.91920164292985	0.007948776614125	0.159651344341328
FYB2	-3.47171470873603	2.42849762750385	9.91335520254597	0.0079627954700715	0.159651344341328
ZNF532	1.0562319662666	6.99517603528028	9.90600412394931	0.00798046325698476	0.159651344341328
ZNF516	-1.10037357263527	5.74837871930827	9.90514841785035	0.00798252286136336	0.159651344341328
SNCAIP	-1.69523778771039	4.67896110239273	10.0274772315078	0.00798424889943056	0.159651344341328
IQGAP3	2.07068937388924	5.82341514161571	11.4121018706856	0.00799408169270025	0.159651344341328
RYR1	1.90480130457526	3.18217179057172	9.89372996083078	0.00801006557819564	0.159651344341328
HIST1H2BN	1.8671672594514	4.13864864237986	9.88623884633667	0.00802819542403421	0.159651344341328
SLC16A12	-5.41131187616885	0.998188522753893	10.595726133557	0.00803523203468371	0.159651344341328
PDGFD	-1.94309798334129	3.18430527957231	9.87904923538939	0.00804564071132707	0.159651344341328
ARPC1B	0.996348839321049	5.32877214734167	9.87796435556161	0.00804827697323113	0.159651344341328
RAVER1	1.44862098180182	3.60821721162711	9.87565221287611	0.0080538988589706	0.159651344341328
NEMP1	1.16714637614802	5.25013449533287	9.85957605025859	0.00809311462309585	0.160227422381216
CLSPN	1.55912826486217	5.37554376138913	10.1725126441276	0.00813700924944301	0.160733874005995
DYNC2H1	-1.43144510391888	5.66798079218547	10.0618366412317	0.00813906871986757	0.160733874005995
SGCE	-1.65779651116891	3.34983817156505	9.83148199555126	0.00816218382357346	0.160988873190207
TRA2B	1.01803975706167	7.2957491790181	9.81771868207772	0.00819627232429488	0.16139050967574
EXOC3L4	2.58649121278571	2.55281084486039	9.81500895524443	0.0082030032803057	0.16139050967574
PDLIM7	1.70584352525135	4.17266557708227	9.80624267615498	0.00822482302038784	0.161533853854166
FOXRED2	1.76676885635756	4.43238288793036	9.87384185549835	0.00823076357809424	0.161533853854166
NEURL1B	1.04187588161341	5.46195378210664	9.7945896837609	0.00825393310248397	0.161787342141732
ESRG	-4.73054623933438	3.38041571456347	11.6844574240551	0.00829478098342903	0.162386289252514
CCDC144NL	3.90124359986599	2.2408192489092	9.76550311964103	0.0083271208257929	0.162472972076002
RAB3D	-1.09031783172888	5.54962294184092	9.76056910381237	0.00833961096418169	0.162472972076002
CCDC85A	-4.02704092095882	1.69332961044388	9.760518760242	0.00833973851849898	0.162472972076002
EFEMP1	-1.59789997013458	4.70823980180637	9.78548145588978	0.00834039593013257	0.162472972076002
IRAK1	0.999306247795553	5.21539873665285	9.7416232581349	0.00838777514546003	0.163118623126489
NUSAP1	1.06311310369624	5.95668926242998	9.73909963718071	0.00839421522141511	0.163118623126489
JAML	1.5014480310517	3.8146992713555	9.73145969534465	0.00841374701325321	0.163297065340864
PYGM	-5.36109357670608	0.983774899257602	10.4161846465686	0.00843300098213127	0.16334453094298
SLC9A1	1.31585389472225	4.40988420142908	9.72243142112449	0.00843689668030475	0.16334453094298
VIM	-1.24597681394237	8.19501850331367	9.71510674331544	0.00845573284881966	0.163508588996967
EPHA1	-1.44429336267172	4.79633580804944	9.70607269784191	0.00847903261112231	0.163758452351161
UBE2L6	1.65707470922999	5.6456895810625	10.3339708440872	0.00850315161481215	0.164023507738534
DEFB1	-2.1835228585982	3.74682799648257	9.85270041084851	0.00852204985851583	0.164030214683739
KAT2B	-1.02933868343479	5.65759328108361	9.68797196939251	0.00852594262995404	0.164030214683739
CA12	1.3568349345934	6.96167140178195	9.95220561153541	0.00855249186257142	0.164030214683739
PCLAF	1.95747320250356	3.31642745535913	9.6775006716043	0.00855321871464342	0.164030214683739
NRIP3	2.38175645070275	2.76963174228737	9.67346258757073	0.00856376454639823	0.164030214683739
KCNQ3	-5.41180071795151	1.02978434134321	10.3584591655612	0.00856587216549849	0.164030214683739
LPIN1	-1.06696227113186	5.66746538317815	9.65598289580055	0.00860959013600937	0.164634157111721
NR2E3	-3.97727938614176	2.16627899750074	9.6526811460947	0.00861827833033027	0.164634157111721
ITGAL	1.18544003512998	4.80982321759805	9.63664897601406	0.00866061130065474	0.165242788044778
CEP192	0.862407576082016	6.65957448556516	9.62882645767451	0.00868135493267537	0.165438525945271
B2M	0.979747512803757	7.21428353186935	9.6240213782877	0.00869412577897903	0.165482039404717
PBK	1.68647609641962	3.11001368418921	9.61551183487155	0.00871679623394678	0.165713647922224
CERS3	-1.13546466311612	5.24066743399328	9.60391166535388	0.00874781196264728	0.16610315879496
REV3L	-1.24490284124948	7.11365124705406	9.6649660617849	0.00876494612783126	0.166228467489242
NRIP1	-0.873786862148179	7.1341488151583	9.58228015590145	0.00880599427111333	0.166614426283
COL17A1	-1.02939205295081	6.4752594653271	9.5802157442418	0.0088115705469315	0.166614426283
TRIP13	1.88975984516656	3.02968944964269	9.5779651245292	0.00881765450450122	0.166614426283
TRV-TAC1-1	-5.22301036717127	0.913405445375985	10.2478550191381	0.00882753408787554	0.166614426283
RNLS	-2.01801847911986	2.80908152027329	9.55352822201573	0.00888403056127529	0.167480427988486
NFATC4	-1.54539123176733	3.68744816644789	9.54637886786741	0.00890356018844851	0.167648300970798
CCDC69	-1.1266445359521	5.0757352164868	9.52920128201939	0.00895068922223099	0.168334833417858
DDR2	-1.640003926704	6.09241545691102	10.335128257411	0.00898271140560983	0.168735956272759
SAMD5	-1.81898891304756	3.41076880906574	9.50851772948424	0.00900782514861289	0.168948443032666
GINS1	1.51215277570348	3.8142023129629	9.5032572883525	0.00902242449732949	0.168948443032666
MYO9B	0.827286356955342	6.32617117712852	9.49946735193511	0.00903295989861871	0.168948443032666
PRKG1	-1.68411144197616	3.36965034956978	9.49806858145507	0.00903685188665759	0.168948443032666
CAB39L	-1.56296172852711	3.39948603763159	9.48245354829424	0.00908043316816811	0.169362843286624
TBC1D16	-1.40874011228911	4.67654768100403	9.4762376666276	0.00909784997424359	0.169362843286624
ITGA10	-3.661163231533	2.1500977715585	9.4711934481474	0.00911201253002437	0.169362843286624
ANKRD20A11P	-2.80331252758469	2.55412001470884	9.46452570935976	0.00913077301473363	0.169362843286624
GPC3	3.1145551289952	3.15659002834294	9.92862490268881	0.00917534418134171	0.169362843286624
TIMP1	-1.24871910369312	5.49572843652961	9.43648717472451	0.0092101590104851	0.169362843286624
TRAF2	1.25337994696704	4.29353278133035	9.43477815227031	0.00921502385064953	0.169362843286624
RUBCN	0.981314424332361	5.37778743526617	9.43069640981273	0.00922665495830455	0.169362843286624
MAN2A2	1.17238065250994	4.78600078833877	9.42698982667451	0.0092372319164846	0.169362843286624
ZFR2	4.1126459429057	1.73016576443441	9.42429186164913	0.00924493964392773	0.169362843286624
COL4A3BP	-0.93295117506029	5.87802255497923	9.42357069346494	0.0092470011999748	0.169362843286624
LONP1	1.10149431464197	4.56531070060444	9.41888527732928	0.00926040819821994	0.169362843286624
PLK1	1.70143815850035	3.68851088617459	9.41736906773586	0.00926475159837693	0.169362843286624
KDELR2	-0.868018215211377	5.90179531919547	9.41706719566375	0.00926561663879064	0.169362843286624
RAB40C	1.5331237394841	3.45070418535282	9.41509162052373	0.00927128015303482	0.169362843286624
APOL4	1.24848933223168	4.32418114870471	9.41268317343316	0.00927819009035439	0.169362843286624
TMPRSS11F	-1.61523873983139	4.01170775539372	9.41263961216767	0.00927831512495046	0.169362843286624
SOWAHC	-1.01582178316711	5.2481988317729	9.41146385014356	0.0092816906783493	0.169362843286624
AMOTL2	-1.22837040782789	5.15417035266646	9.40995150323005	0.00928603466303169	0.169362843286624
FOXC1	-1.5737111219548	3.25693335373044	9.40875714959113	0.00928946694198502	0.169362843286624
ZCCHC2	0.999007604977721	5.22836232038665	9.40823827563436	0.00929095852077843	0.169362843286624
LINC02615	-3.25650612446391	2.01664946600225	9.40324652499915	0.00930532236051761	0.169362843286624
PDCD4	-1.09247076166467	6.87653138794897	9.39388664396582	0.00933232566269104	0.169362843286624
PLEKHO1	1.37242025391954	3.6409161428994	9.39387172879343	0.00933236876614968	0.169362843286624
PCYOX1	-0.796940723774136	6.41079900117349	9.3885087787003	0.0093478823039661	0.169362843286624
GABRQ	2.57652160232659	2.84548559895402	9.38712736549616	0.00935188323816917	0.169362843286624
NR2F2-AS1	-2.67223896518467	2.37604786462704	9.38703842782897	0.00935214089357915	0.169362843286624
CAVIN2	-2.3906575431245	2.71656843454564	9.38448086440378	0.00935955379592724	0.169362843286624
MREG	-1.1356880171803	4.76483521429426	9.37539001494128	0.00938595864033066	0.169646095516355
SALL4	3.31608859413832	2.10545310711254	9.35046622362991	0.00945879937984817	0.170767042808495
CFAP46	-5.31033038753925	0.969420768413845	9.98281002554931	0.00949456744547475	0.170966069230924
HOXD11	2.45226055599742	2.86662927374986	9.33343222893317	0.00950896251056955	0.170966069230924
EPB41L1	-1.09630275861662	5.59656063857452	9.33058876030385	0.00951736648365326	0.170966069230924
RTP4	1.63252324047052	3.12790383586997	9.33014845888584	0.0095186685872331	0.170966069230924
LAP3	0.992125660613693	5.98318380637076	9.32834684942439	0.00952399865986327	0.170966069230924
TGM2	-1.7090359791413	7.08434057909906	10.3190174959085	0.00953608396904425	0.170988487440397
SULT1C4	-3.32284218384445	3.4977101994976	10.4070265902036	0.00956412892604661	0.17121603913907
TAX1BP1	-1.05165566635217	7.04628396035067	9.31146877310918	0.00957410255850412	0.17121603913907
PSME2	1.13917497038952	5.41204615536328	9.30904358357997	0.00958132724252478	0.17121603913907
EFHD1	-2.45007055689715	2.59390908261779	9.28300297612914	0.00965930612648641	0.172243537029701
NCAPG2	1.23130593368769	5.35098648563795	9.28112754388691	0.00966495074412359	0.172243537029701
STMN2	-2.93536102000021	2.05810782557348	9.27593238398159	0.00968060714483278	0.172243537029701
TNS4	1.60676018117316	6.3794832547187	10.0628906660866	0.0096824904838928	0.172243537029701
CCNG1	-1.03871162302832	5.44173831174338	9.26725071556233	0.00970683696482448	0.172482185211673
UBE2S	2.50923818318376	3.85828536483427	9.79236390291688	0.00972959235436307	0.172571403102886
GBP1	1.86748395486189	6.54609616534575	10.5834746605097	0.00973373146343677	0.172571403102886
SLC7A7	1.62867812010744	3.18502616629548	9.24860068436181	0.0097634658730028	0.1727476210193
FMNL3	0.928751717978673	5.40511624626807	9.24791121946587	0.00976556676273625	0.1727476210193
RND1	5.48193506873392	1.18270583352448	9.86497779483236	0.00981042614589038	0.173346824362827
MARK1	1.08069380523345	5.02391920629488	9.21044247640927	0.00988053876829759	0.174390404054774
JAG2	1.56554591064238	3.84574741397598	9.19944861335528	0.00991457331652687	0.174514926965119
MELK	1.37485586665205	4.5084711138474	9.19772503250057	0.009919921573023	0.174514926965119
TAF1C	1.41174762870408	3.61008689454512	9.19745049224258	0.00992077378082968	0.174514926965119
USP53	-0.830997612873879	6.13349797578339	9.17492786689574	0.00999097968031666	0.175333955093911
NPNT	0.997722445493744	4.98266715566368	9.1713321982493	0.0100022415944099	0.175333955093911
LDB2	-1.60747399550273	4.13917120431726	9.16769230037538	0.0100136571762396	0.175333955093911
ORC1	1.68697058940901	3.96320188303129	9.16708721344041	0.0100155563502332	0.175333955093911
TMEM201	2.12587393938517	3.39477121528867	9.16397867919735	0.0100253196927654	0.175333955093911
HIST1H2AE	1.18717464712679	5.53401654349785	9.16121642518131	0.0100340047816593	0.175333955093911
DTL	1.76601566706294	4.91398415179997	9.60790535895332	0.0100566368648431	0.175342973137617
GLT8D2	-1.82777318056817	3.46930180243506	9.15399700952652	0.0100567457183309	0.175342973137617
AASDHPPT	-1.38194561468301	4.02219793853388	9.14777146135144	0.0100764044616426	0.175491816777327
CNKSR3	-1.29879890577506	4.16783137707229	9.1385081196051	0.010105739138432	0.175808663578079
LCE3E	-3.58720446859133	2.83440808627803	9.70151664664068	0.0101435443911812	0.176272012057763
FAM131A	2.34247205539696	2.99345794155871	9.12000880352332	0.0101646215499047	0.176443964175959
LPAR1	-1.48200807757427	5.39659038739894	9.39725639826804	0.010201932586701	0.176549195797211
NDNF	-2.6568102609991	2.79134705687275	9.10457048448894	0.0102140685916758	0.176549195797211
KCNAB2	1.59368127693969	3.8206984418327	9.10330837774107	0.0102181234021996	0.176549195797211
LAMB2	-1.08723262138762	6.43801188498349	9.10166531992984	0.0102234049302748	0.176549195797211
NXNL2	-3.6302725314937	1.39174013568139	9.10066309231512	0.0102266281106947	0.176549195797211
PC	2.17768425864891	3.67292019364164	9.17615752983868	0.0102954985475558	0.177482176661049
MAPKBP1	1.06585697872737	5.65164988513551	9.07600652876202	0.0103062999623544	0.177482176661049
SLC2A9	1.50939978540161	3.66856101746571	9.0735076109148	0.0103144151085736	0.177482176661049
TMC5	-1.29369210195038	4.86365818006723	9.05228149751808	0.0103836486536653	0.1783155213575
C14orf39	3.30753022785544	2.52379971282672	9.0517324364971	0.0103854467410826	0.1783155213575
LDOC1	-3.09197258716883	2.23175753592932	9.03994776090921	0.0104241277049704	0.17874787796768
PIGX	1.25161037797444	4.39241295831998	9.03716552431661	0.010433284467218	0.17874787796768
NUTF2	1.10910756866548	4.53680134536433	9.02381265363138	0.0104773620698027	0.179148549591019
IGLV1-47	1.79028830373926	3.86033111450337	9.02033791136105	0.0104888678640426	0.179148549591019
FAAP24	5.4495844285136	1.22566069587112	9.62212307545244	0.0105020855803088	0.179148549591019
OTX1	5.4495844285136	1.22566069587112	9.62212307545244	0.0105020855803088	0.179148549591019
LPCAT1	5.45201668550636	1.22640281625919	9.61502529265637	0.0105231645193462	0.179314268845318
SERPINA1	-2.43626735804181	3.65857698256451	9.45062254565465	0.0105609135807726	0.179676024364081
EML1	-1.59546100071211	3.19084161077632	8.994212051457	0.0105758529525285	0.179676024364081
HIST1H1A	1.49815685592116	4.01462491333099	8.99340439024049	0.0105785554619577	0.179676024364081
ABHD3	1.46566832888594	3.89643285830929	8.98594098817502	0.0106035669993739	0.179907186756044
IQCK	-1.82046994719062	2.99205870421138	8.97942980080293	0.010625444026441	0.180084727490023
ZHX1	-0.860821958267398	6.12017825673959	8.96504659296595	0.0106739579756469	0.180712857186408
TMPRSS11A	-1.4178759719205	7.05065019821094	9.41964959537761	0.0107035131857438	0.180745516269443
CEL	3.60196167797931	1.89975204783054	8.95610251842931	0.0107042567637538	0.180745516269443
PLA2R1	-1.03894256223587	5.28011184513858	8.9543364239129	0.0107102514552208	0.180745516269443
NRG2	-2.87699329163778	2.0192817858856	8.94630668374833	0.0107375565921331	0.180920574904211
LCAL1	3.00332812689373	2.32553567533098	8.93832216940802	0.0107647888091465	0.180920574904211
IGF1	-3.40866111176166	6.24395616000742	12.6201604225871	0.0107702270632239	0.180920574904211
HMGA2	-3.90171860775355	1.51003132391826	8.93658830234342	0.0107707130708652	0.180920574904211
TMEM106B	-1.14810986958952	5.55486870753321	8.93368009969402	0.0107806583674267	0.180920574904211
WASL	-0.897405988026387	5.73979326301812	8.93076684567197	0.0107906317227204	0.180920574904211
PLCB4	-1.6410061054263	3.19359754973774	8.92418489220591	0.0108132044684841	0.180920574904211
MMP12	3.50640924377265	4.80168567979475	11.3491195426802	0.0108196883671009	0.180920574904211
CMPK2	1.67701392852517	3.42010998510458	8.92109569562441	0.0108238179041495	0.180920574904211
SERPINB11	-3.49810548903278	2.04572197986319	8.91690700061618	0.0108382283378006	0.18096974067953
SLC2A1	2.32931291643503	7.99830539508565	10.7515877128439	0.0108498749089957	0.180972702102583
ZEB1	-1.25327866246995	5.90332433063416	8.97951459883155	0.0108754346575204	0.181207479895474
HCK	1.46853565449051	3.70529363965649	8.902586395074	0.0108876657569834	0.181219913480423
CLMP	-2.36015200101041	3.84645142299137	9.37788296162419	0.0109411426554093	0.181918113761541
SLC18A2	-1.33826206176788	4.09207671368716	8.88036427201452	0.0109649045981051	0.182097987043089
HIST1H4I	1.86815379180813	3.94156951283438	8.87598141591362	0.0109802140385784	0.182097987043089
CCNB1	1.2623028366041	4.91888989949059	8.87416036038549	0.0109865823984423	0.182097987043089
MAOB	-1.68927131746911	3.55039491246476	8.86510775876254	0.0110183042644975	0.182432133252368
ZNF483	-1.32262718502303	4.21582303024177	8.85639643819377	0.0110489315579649	0.182610708619932
LGALS3	-1.00856673478554	6.52542049414893	8.85545833848312	0.0110522356760273	0.182610708619932
SLC34A2	-3.46517420997858	6.27826124736241	12.6044477862871	0.0110769078560663	0.182697362081384
PLPP3	-0.968681183780778	5.95690344787032	8.84483423188498	0.0110897361514986	0.182697362081384
ZNF727	-3.82666051996663	1.82202089529415	8.84413322070214	0.0110922157851553	0.182697362081384
HID1	-2.15413016841664	3.31289354934105	8.84599056119892	0.0111068673753967	0.182747925251704
PREX2	-1.79878173079765	4.45067777492628	9.06410027070663	0.0111779502325202	0.183725913248892
COL6A3	-1.95729164365464	9.66568749299867	9.51979120774374	0.0112136359717414	0.183855919711249
PINK1	-1.64859486354436	3.09916528887084	8.81000433054206	0.0112137266019638	0.183855919711249
GNE	-1.02473272843308	5.3242051335352	8.80802659940507	0.0112208156842596	0.183855919711249
FAM214A	-0.846997524948864	6.01943055718949	8.79862598621082	0.0112545835973088	0.184217919690805
FLNA	1.27418373799857	9.61452723220984	8.79267127258483	0.0112760350929807	0.184377780033308
OLR1	3.86820348554321	2.06927917632698	8.78605939108698	0.0112999101381997	0.184408027119421
AP2M1	1.22248655318032	7.20102589857992	8.86873132937571	0.0113012587758718	0.184408027119421
EIPR1	1.69339504509353	3.42977173450299	8.77592173368573	0.0113366316234048	0.184794122299281
SOSTDC1	-3.73689744683051	1.72456827831051	8.76302644016344	0.0113835442613649	0.185367332198221
CDK18	1.69514979442291	3.94102806594643	8.74545467264369	0.0114478363638133	0.186077368202446
FMOD	-1.11599451050559	4.94648242492485	8.74466556526116	0.0114507335398045	0.186077368202446
CTTNBP2	-2.01113545735308	4.16540218967641	9.0686747695712	0.0114762675677048	0.186249761209872
ARF4	-0.878276074129578	5.91578381623755	8.73536378738369	0.0114849494681035	0.186249761209872
EVL	0.995614280939526	5.17616844310736	8.73091851075501	0.0115013433950085	0.186324124671293
ALDH1L2	-1.4865176309497	4.6845303314595	8.72479444080454	0.0115239735416594	0.186499260014198
KIF18B	1.659934050526	3.76504344982363	8.72116070997103	0.011537425851121	0.186525658304138
PLCZ1	5.59938653709388	1.21683770036645	9.27962715477882	0.0115797067440797	0.186831142661122
ADAMTS9	-1.40984681350263	4.31449139879783	8.70969259741177	0.0115800023780073	0.186831142661122
GEN1	1.09046344579007	5.38478096968988	8.69276591257833	0.0116431812675946	0.187376215728415
STAB2	-3.07961593186616	1.91062236780856	8.6837396350008	0.0116770369462779	0.187376215728415
PDE5A	-1.19267166693285	5.56637228144682	8.68259593997149	0.011681334935599	0.187376215728415
LAMA5	1.19061838651658	6.36797486545153	8.73919349500648	0.0116857656984252	0.187376215728415
SLFN13	1.04196810285397	5.5692610175702	8.67896344288115	0.0116949981053381	0.187376215728415
SYTL5	-2.16585493264659	2.61866880583438	8.6788061912935	0.011695590009666	0.187376215728415
LHX2	5.69094703841534	1.27161813993919	9.24469462073506	0.0116969118760687	0.187376215728415
GPD1L	-0.9799385835962	4.67358188725915	8.65784743459358	0.0117747950864547	0.188414280028421
UGCG	-0.788125231413639	6.19686612762297	8.65247575316542	0.0117951962467417	0.188414280028421
NMT2	-1.27312579185951	3.80806977406052	8.64904583894368	0.0118082444186115	0.188414280028421
UBE4A	-0.827847469452747	5.97143388150984	8.6487223090423	0.0118094760725083	0.188414280028421
PABPC1	-1.02125655352097	9.60423900475602	8.64374018356528	0.0118284616696036	0.188526562307753
NEDD4L	0.988951278633254	5.10329287523759	8.63929009678292	0.011845450052023	0.188606817730445
STAG3L5P	5.35305125994641	1.16097063201495	9.18379051035969	0.0119046798898332	0.188945111015426
CXCL16	1.22475843455832	4.54477649303099	8.62178096204599	0.0119125700255647	0.188945111015426
AKAP12	-1.87196891990718	5.08605797742372	9.38537754700128	0.0119126904506177	0.188945111015426
PLSCR1	0.955678112611692	5.91837340230101	8.61740497342696	0.0119294146045071	0.188945111015426
LINC00491	3.64124759536	1.9783196480074	8.61670045837992	0.0119321291160368	0.188945111015426
PTMS	1.2064856508321	5.76125898741063	8.61503647334775	0.011938543360313	0.188945111015426
TMEM254	-1.3391849823514	4.38484908330357	8.59651109214504	0.0120102276620385	0.189889160600506
SPEF2	-1.78161869712008	3.64869279899996	8.58849467522978	0.0120414036262531	0.190191499317965
FBXO2	3.02164556097039	2.03319446421679	8.57631021552539	0.0120889709946882	0.190677594463424
ATP13A3	1.08542041612656	7.24725258450099	8.57442566588177	0.012096347807712	0.190677594463424
EIF4EBP1	1.64673066189431	3.79612131291129	8.55087099247369	0.0121889958848739	0.191818750795561
FSTL1	-1.35816266930081	7.30524013500585	8.89021320772079	0.0121930545058589	0.191818750795561
USP6NL	-0.914258989155689	5.49324322122355	8.54659800520217	0.0122058919037566	0.191829450547186
MIRLET7BHG	1.21129450194041	4.28599703263433	8.54247973451948	0.0122222021343511	0.191894654206891
RANBP3L	4.12064169765954	1.69990574977693	8.53719811729103	0.0122431571519408	0.192032581213195
SLBP	1.03434265515227	5.08653078478524	8.53352304053843	0.0122577630058547	0.19207074723871
RABGEF1	-0.91008350512763	5.03545546333487	8.52870526730311	0.0122769412251929	0.192180412293967
FANCE	1.91566975858569	3.43591135463599	8.51586167436994	0.0123282401138437	0.192716534203862
OSR2	-1.97601937829935	3.49575129124093	8.51401990913507	0.0123356169304709	0.192716534203862
DPT	-2.40594570466822	2.87380892635886	8.48826428080666	0.0124393199163359	0.194144440118561
DOT1L	1.08125504632013	5.0922358288135	8.48139529249578	0.0124671497464049	0.194386517636881
PPP1R12B	1.07691808912258	6.29626548648659	8.47716094715578	0.0124843416369494	0.194452061243093
DMPK	1.45744103802837	3.44276967349864	8.47058157814057	0.012511109743774	0.194452061243093
MAP2K4	-0.878410180636251	5.13380398438389	8.47036627817762	0.0125119868260869	0.194452061243093
PRR16	-3.14093818209472	2.17691596547495	8.4650850418058	0.0125335239498345	0.194452061243093
IGF2BP2	-1.62974726046246	3.90145498520268	8.46394439573	0.0125381812618945	0.194452061243093
REC8	1.90902192127137	3.50937148293439	8.46220326992785	0.0125452942737479	0.194452061243093
ORC6	2.31057682326956	2.58379017447716	8.45708425175327	0.0125662343870121	0.194485487380904
GRPEL2	-1.03322056217788	5.22976711298869	8.4529614501647	0.0125831291208795	0.194485487380904
UCK2	1.52884874761563	4.80403056083207	8.55719924554865	0.0125844275692948	0.194485487380904
JUN	1.24776685955691	5.95945108535189	8.55935462069924	0.0126205905947147	0.194853521520551
NUP62	1.3599470569939	5.1938563569102	8.49064551810322	0.0126542070752724	0.195181557615565
CLIC6	-1.88221744193279	3.76218619305924	8.44225321450908	0.0126809520547484	0.195316222936777
MAB21L4	-1.63415543581772	4.110652068494	8.42570963895647	0.0126954758733355	0.195316222936777
CCSAP	1.06654934054936	4.84899563189256	8.42307507501416	0.0127063991861763	0.195316222936777
CLHC1	-1.28777361380035	3.72038428644322	8.42161664893071	0.0127124507862393	0.195316222936777
TOB1	-1.07779096499586	5.23691034697574	8.41058130232889	0.0127583505861305	0.195442977668967
EPDR1	-1.99117015021399	3.11494341850476	8.40865768421656	0.0127663714480071	0.195442977668967
P4HA2	1.02246146770251	4.74877547133829	8.40472731769408	0.0127827781861504	0.195442977668967
ESR1	-1.70448382165775	7.06917809873638	9.3863866737396	0.0127844301683846	0.195442977668967
ATP6V1B1	-3.04318409470009	2.55637886559433	8.45394247599183	0.0128006478466022	0.195442977668967
CORIN	-2.3133290012051	2.20113813190731	8.4004167390113	0.0128008004966269	0.195442977668967
XRCC2	2.39153032677929	2.82578779758194	8.39742424393731	0.0128133294875393	0.195442977668967
MEI1	2.6824542676403	4.94819789312846	10.075792122486	0.0128197909808847	0.195442977668967
CAV1	-1.47053396885364	5.57467944218072	8.81590259439036	0.0128348987700954	0.19548442827542
ABCC9	-1.95805996595834	3.74665846334281	8.44192449893886	0.0128549343344901	0.195564460087631
PIK3AP1	1.19486159143854	4.21517542939903	8.38267485069223	0.0128752927869453	0.195564460087631
BNIP3	-1.34291941384368	4.31863794654812	8.38183042531337	0.0128788509011338	0.195564460087631
CACNA2D1	1.50181677228604	4.57527200657069	8.3792504194087	0.0128897292915354	0.195564460087631
HIST1H2BK	1.00744312271478	5.95045417986951	8.35933550710267	0.0129740624751311	0.196247354131407
CDC25B	1.21247003103654	5.09821786992493	8.35618610176251	0.0129874583527792	0.196247354131407
SLC6A20	-3.00118715172418	2.06873328553836	8.35264181661034	0.0130025532380253	0.196247354131407
PCDHGA11	-2.62211553044829	1.81675258510638	8.34873689608936	0.0130192078714801	0.196247354131407
RBPMS	-1.28560847331365	4.84504683653158	8.34806262502136	0.0130220861950037	0.196247354131407
THSD7A	-2.07461054546932	3.67861238416886	8.48475165133561	0.0130239510868475	0.196247354131407
SMC2	0.864284333016899	5.88028960727933	8.34639511914378	0.0130292076373385	0.196247354131407
PRSS23	-1.44383928217891	5.85706838163623	8.80825323979025	0.0130342370954886	0.196247354131407
SEMA4F	1.88677087030514	2.60410505133593	8.33959852177611	0.0130582812493393	0.196421944550357
GALNT14	2.46919753850949	3.74988721792948	8.82149174021772	0.0131017689878996	0.196888393200065
SPTSSB	-2.17673386841023	3.19028809339395	8.32115621646926	0.0131375554692253	0.197151824920023
GRHL3	-1.07198349737856	5.66535210032816	8.31959598750154	0.0131442879660222	0.197151824920023
LINC00987	2.10262220559188	2.63503638206737	8.31585346821224	0.013160453696947	0.197206836547129
ISG20	1.46944395431536	4.19600879288035	8.29501322073963	0.0132509002714899	0.198373771711423
PRDM5	-1.6651085838994	3.24640198007639	8.28973278335048	0.0132739329711741	0.198530225926214
KCNS1	1.99434957724135	3.54602492781899	8.27970250725805	0.013317813387391	0.198997895302692
FAM189A2	-1.95128011634124	3.39484702272013	8.27091731535738	0.0133563866275534	0.199243829819884
CD86	1.81422795718777	3.02103513830934	8.26451144839023	0.013384595557402	0.199243829819884
CCN2	-2.02212720122891	5.09061199779129	9.24756459332807	0.0133858784461138	0.199243829819884
SLC27A6	-3.69489079238972	1.68888375373223	8.26317065784583	0.0133905087139428	0.199243829819884
KLC3	-3.03725478889475	2.16145988068745	8.25968889269131	0.0134058783145693	0.199243829819884
SEMA3B	-1.78433270441888	3.81620907086458	8.25874798703236	0.0134100353171124	0.199243829819884
ZNF695	3.39112791125027	1.82316698335487	8.25188518244219	0.0134404015535046	0.199401436849311
AKR1A1	0.881605430465994	5.48225978734296	8.25064057289286	0.0134459172829499	0.199401436849311
PAK2	0.938073409769592	6.90201811519113	8.24525218041514	0.0134698276426058	0.199568460443828
F13A1	-1.3784003250817	5.81358323121132	8.55989887458986	0.013515807710135	0.200000838082869
UCHL1	3.08074422376736	3.38839272132479	8.93600350992755	0.0135326362133326	0.200000838082869
NORAD	-0.847888507419545	8.08968740131838	8.23016606318559	0.0135370362553079	0.200000838082869
PDLIM2	-1.91855187089422	3.12095026947513	8.21394840582427	0.0136097250320868	0.200640672633444
SIPA1L3	1.10086535467608	5.46763339429946	8.2103047630362	0.0136261190438507	0.200640672633444
ZNF770	-0.922592703932378	6.5176683933284	8.20986714931623	0.0136280895773775	0.200640672633444
ABCC5	2.17779525905702	6.80813333914213	9.95447713269195	0.0136319224732114	0.200640672633444
ATP6V1C2	-3.04646962635064	4.336300052264	9.75186718542755	0.0136439217780395	0.200640672633444
ECE1	1.34199206710779	6.7283478403915	8.58613070687156	0.0136716694169203	0.20086151930129
VMO1	5.24555736057194	1.09141529361028	8.69887395757182	0.013727171686913	0.201489341439814
SMOC2	-2.32892045639114	3.38160347546182	8.42021538843481	0.0137594733477754	0.201577130466643
CYFIP2	1.42302226992275	4.96441906077046	8.24353469602629	0.0137622556016208	0.201577130466643
TMEM45B	-1.53786448370617	3.62035013456595	8.17822139563117	0.0137714777009343	0.201577130466643
CLOCK	-0.779720510242426	7.11732178709711	8.17007719084591	0.0138086652653569	0.201706657329897
BCL2L11	0.882019598077395	5.37838326662426	8.1685178948666	0.0138157986560034	0.201706657329897
MX2	1.27484217589939	5.21975884214531	8.1664172315933	0.0138254155032662	0.201706657329897
COTL1	0.982182719107079	4.73466548946276	8.15906298352091	0.0138591452168271	0.201706657329897
TMC8	1.21613328161112	4.10162921130034	8.15871811606887	0.0138607292940443	0.201706657329897
SRRT	0.842541834463041	6.02405091523679	8.1546081909259	0.0138796237429978	0.201706657329897
RFC5	1.14647686720515	4.44010238983548	8.15447635561306	0.0138802303259572	0.201706657329897
SFTPD	-5.06896306995154	0.801266236983808	8.65834098659223	0.0138941862852293	0.201706657329897
FGA	-3.4412699964504	1.87588689851711	8.14874536632512	0.0139066290721371	0.201706657329897
CRTAP	-0.927966499678994	5.90595755006252	8.14841358888381	0.0139081591466461	0.201706657329897
S100A6	-1.10929298162557	7.12246993458629	8.13686145719609	0.013961558056549	0.202051283053294
UBE2T	1.98534147713276	3.21583765988228	8.13134817846031	0.0139871275677262	0.202051283053294
LOC101929294	5.19151410978093	1.04027303979346	8.63579368377544	0.0139881481222696	0.202051283053294
PRSS27	-2.44708904310258	4.36999773356381	9.10444624966987	0.0140061655050971	0.202051283053294
NCAPH2	1.14253474546974	4.59276592735865	8.12676908288041	0.0140084062932262	0.202051283053294
ARHGAP9	1.33283939243947	3.92255717932647	8.12669467582345	0.0140087523708919	0.202051283053294
NR1D2	-0.937614594877068	6.08808906839077	8.1089649198957	0.0140915026835255	0.202819306867374
VCAN	-2.18689213379752	8.20885827301834	9.59178172406598	0.0141073499386763	0.202819306867374
RIOK3	-0.915071534019896	6.75576258930121	8.1045581020377	0.0141121595856827	0.202819306867374
CNTN3	-2.64925126415717	2.35162537958814	8.10429020406813	0.0141134164991683	0.202819306867374
BST2	1.00962502825444	5.44245362159088	8.09962841569566	0.0141353095444855	0.202949089447167
BACE1	-0.941450026499877	4.9135065988559	8.09328025600499	0.0141651863658164	0.203024904775114
CSPG4	2.49549531611888	3.46049545132089	8.46002156797803	0.0141663236046264	0.203024904775114
ZNF728	-4.94943444414246	0.771365158087394	8.56980787686659	0.0142675511504163	0.204016975858453
PTX3	-4.94943444414246	0.771365158087394	8.56980787686659	0.0142675511504163	0.204016975858453
PLEKHG3	1.11751223319705	5.95535128840809	8.06984632472412	0.0142761187353769	0.204016975858453
PCDH1	-1.01208200955861	5.80199535102089	8.0675034971643	0.0142872652464409	0.204016975858453
PSMB3	4.12022088951819	2.83159956272953	8.74210642774175	0.0143102079177236	0.204159828873201
MRVI1	-1.47824539907901	4.37092035736791	8.05707666387973	0.0143369972040344	0.204357252829683
CENPL	2.13401368992041	3.02741431812793	8.04435181315337	0.0143979653067001	0.205041060085217
IFITM1	0.987699703132716	6.47855628410831	8.02232058937879	0.0145042436281101	0.20621235919292
F11R	0.935793115741698	7.51248764053222	8.02188557177129	0.0145063513976894	0.20621235919292
NCAPG	1.30910232603754	4.19406345366954	8.01640699052575	0.0145329272951255	0.206234447891162
STAT1	1.37748060678843	8.18924683045439	8.28878233549317	0.014534542551933	0.206234447891162
AFDN	-0.90420604647216	7.82218017491603	8.01348685987807	0.0145471158186744	0.206234447891162
TRAM1	-0.965663119764159	6.90406805016234	8.00229469418939	0.0146016478300782	0.206821724515982
CD59	-0.808762247501159	7.70695770326597	7.98558841650954	0.0146834934584417	0.207794478278701
OASL	1.52469434399964	3.20819615322186	7.97484282855167	0.0147364216751904	0.208356628685331
SREBF1	1.21228962442906	5.86890764958823	8.05270027102991	0.0148169740719599	0.209098113531462
RPL9	-0.910524481599916	7.05332325324501	7.95787916243666	0.0148204340200732	0.209098113531462
EXPH5	-0.966281577585173	6.15816005309056	7.95623237251816	0.0148286196236584	0.209098113531462
TMEM45A	1.16828970951706	5.4099629910351	7.93882557549233	0.0149154678957831	0.210134971363894
RIMKLB	-0.809878214006625	5.75288844127185	7.93552788547086	0.014931988359742	0.210180057384807
MMP9	1.92478980744704	5.00272274624913	8.67303932716207	0.0149696230171072	0.210447396765907
HMGCR	-0.87913762843079	6.27132001510417	7.92289358598287	0.014995481619967	0.210447396765907
FLJ42393	2.96850759508107	2.45334493434077	7.92270022924188	0.014996455787428	0.210447396765907
SLC1A2	-2.37965531747087	2.4200367907746	7.92113788586895	0.0150043298917324	0.210447396765907
HPSE2	-1.66158204781188	2.8531444789266	7.91559821986615	0.0150322885721368	0.210618302356038
BLM	1.48730288386902	4.01849749163062	7.91343735595746	0.015043211024479	0.210618302356038
C19orf57	2.03100765184921	2.49742993930579	7.90480953159519	0.0150869147884049	0.211042933019717
MASTL	0.983002746176126	4.64461863691544	7.88902715036907	0.0151672458849534	0.211643411459934
SLK	-0.83341117375528	7.81231902315669	7.88880442582795	0.0151683831236569	0.211643411459934
DDIT4L	-2.72008397050555	2.19860233646179	7.88665540426324	0.0151793612416797	0.211643411459934
ATXN2L	0.782916552230611	5.89863672065518	7.88286681878551	0.0151987376771766	0.211643411459934
S100A2	1.03223901858424	7.71273569455055	7.88181737906821	0.0152041100925246	0.211643411459934
EMX2	-2.29446531557177	3.37137137410338	8.06497630932172	0.0152164652079254	0.211643411459934
GCOM1	-3.05184992112271	1.98925048646547	7.87501782963265	0.0152389732175197	0.211643411459934
ITGB8	-0.972274278858248	6.84897549492771	7.87287723193161	0.0152499680579316	0.211643411459934
RPS3A	-0.812299390723196	8.09271659917696	7.87112235839317	0.0152589886351485	0.211643411459934
EHHADH	1.43828115774441	4.10824946330991	7.86972959647311	0.0152661523089841	0.211643411459934
TCOF1	0.86248312701109	5.41741968713095	7.86323568289402	0.0152996059377787	0.211643411459934
CXCL5	-2.51736165826541	3.39028499735641	8.30043728107114	0.0153137672665513	0.211643411459934
FZD3	-1.66174798482387	3.53111732274634	7.85945741979978	0.0153191094010019	0.211643411459934
POLQ	1.28895790652307	5.29009697556997	7.91065578466676	0.0153350942429343	0.211643411459934
EPPK1	2.27979780256664	6.58299427005104	9.69008714694448	0.0153565419750351	0.211643411459934
MAPK3	-1.26155297086196	4.40724946058595	7.8520819707577	0.0153572657774065	0.211643411459934
TRIM14	0.838763743299184	5.54021990337145	7.8514769347008	0.0153604008391215	0.211643411459934
NAPRT	3.80341023051111	2.188152144337	7.84888799492136	0.0153738242087785	0.211643411459934
ZNF608	-1.55507747736266	4.01959611814938	7.84659718664287	0.0153857132859171	0.211643411459934
YBX1	0.793121829866606	7.95620419127932	7.84421250184309	0.0153981010429054	0.211643411459934
RRM1	0.799034842988102	6.41810397101245	7.82711197150146	0.0154872773321451	0.212683854677039
PHLDB1	-1.22036549030088	4.40429192782466	7.81189008619041	0.0155671673325615	0.213595072469989
SLC5A5	-2.45243422433956	2.34874410416898	7.80606434915726	0.0155978708978095	0.213645600146374
HIST1H1B	1.46422275633863	7.01630991962936	8.40572238899512	0.0155979296133229	0.213645600146374
SOX4	0.787612224012955	5.66144135013952	7.80328647469517	0.0156125362518741	0.213660199061857
AARS2	1.05666114613791	4.33385216693529	7.79908408680615	0.0156347528891577	0.21377882654941
ERGIC1	-0.920024347834207	6.06658665296881	7.79257284581333	0.0156692490373546	0.213966467855901
CORO2A	0.943155831400825	5.3762119250871	7.78732731371314	0.0156971045576003	0.213966467855901
HOXC10	3.86597982934528	1.54810450475131	7.78663529649272	0.0157007837394525	0.213966467855901
KLF8	-0.983226612239433	5.0953272683045	7.78627176692702	0.0157027168880875	0.213966467855901
SCIN	-2.99984948374598	2.23335292930343	7.78211937549934	0.0157248179878479	0.214082746359147
CPAMD8	-2.43607557657263	2.4127712879751	7.77373487708906	0.0157695559233114	0.214506743891319
SRCAP	0.724342798309735	6.67479969203746	7.76953505812595	0.0157920214624353	0.214627309781022
MGLL	-1.36215231615855	4.94309915721534	7.81200241090439	0.0158193411964105	0.214741766014304
UBE2C	1.3463187124257	4.01902949365811	7.7605250009007	0.0158403447143648	0.214741766014304
USP31	1.07936018708275	5.84182192924438	7.76035260052533	0.0158412710336935	0.214741766014304
PIK3C2A	-0.795253015968628	6.49368973299638	7.75552457726352	0.0158672381981795	0.214909142943412
DAZAP1	0.828084144975712	5.40220846827172	7.75045003594577	0.0158945851439349	0.215094904790866
FUS	0.766840170321461	6.82736039415425	7.74758722404185	0.0159100373961758	0.215119520200735
C17orf53	2.05275883075279	2.39912808368374	7.74456988193399	0.0159263428383794	0.215155619560606
HLA-C	3.95437313343851	2.95870040991305	8.50749934225854	0.015960654493216	0.215434702522204
RORB	-2.74270775299668	4.90345152965845	9.40264320341612	0.0160716495739933	0.216335080127735
ARHGAP4	1.40648109568368	4.62275940075952	7.71085307379465	0.0161098869498289	0.216335080127735
VIPR2	-2.12725563499985	2.58174126839818	7.70861420812641	0.0161221623756498	0.216335080127735
AOC1	-2.20836003538712	2.3988108904432	7.70793403230809	0.0161258938719285	0.216335080127735
PARP14	1.12915307300453	8.37245127966719	7.70584340793124	0.0161373695489311	0.216335080127735
LINC00664	-3.44260289579904	1.25678330670571	7.70572483216546	0.0161380207123174	0.216335080127735
TYMS	1.67252265925828	3.17199621150057	7.70211245957408	0.016157872995781	0.216335080127735
MUC5B	-4.59723451507374	10.5603471342902	10.6831906226668	0.0161743334818759	0.216335080127735
CPA4	-1.93155964966607	3.96047271240428	7.91378840986906	0.0161771490434032	0.216335080127735
MAN2B1	0.958735452197345	5.31152046567592	7.69833504261879	0.0161786629921041	0.216335080127735
ARHGAP29	-1.53593644770007	4.41458923379643	7.73773700060947	0.0161917524796914	0.216335080127735
MOV10	0.974501566494744	5.50481956869805	7.69457239172196	0.0161994029640899	0.216335080127735
NAGPA	2.91690873473202	1.98495150131705	7.6934503436331	0.0162055938089222	0.216335080127735
SLFNL1	2.31950851821387	2.31793807438033	7.68774656986653	0.0162371071026994	0.216563455147829
NCAPD2	0.885132344937955	6.17654270036552	7.68351185015614	0.0162605504543815	0.216563455147829
ADRA2A	-1.51026499156816	3.89968718114497	7.68291177464267	0.0162638756797121	0.216563455147829
RPS6KA1	1.14206449237606	4.81618276479883	7.67633149024993	0.0163003917604387	0.21686667924786
SPOCK1	-2.8897103329583	3.81574978203438	8.65675700547412	0.0163570639400906	0.21732295381639
MTUS1	-0.758039499836449	6.71141183656692	7.66522701274293	0.016362232659476	0.21732295381639
LINC01206	-3.37493702353186	1.50974247613499	7.65248047693029	0.0164335582618576	0.218063285022242
DHRS13	1.36280337423196	3.43546987231708	7.65033281322978	0.0164456118370282	0.218063285022242
ITCH	-0.725888008138623	6.57863883502292	7.64581488927768	0.016471002214098	0.218106733407199
GALNT2	0.955727241342736	5.79969776896225	7.64395014206368	0.0164814953716263	0.218106733407199
IVL	-2.45222264691383	7.04072546642681	9.67642163222875	0.0164903563568533	0.218106733407199
TUBB2A	1.72002122282585	3.06135320503084	7.63873348607322	0.0165108918668709	0.218123870368489
APOL3	1.27870107235398	4.83263289259475	7.63589325551642	0.0165269228112172	0.218123870368489
CDC20	1.8106602225348	4.2501347111764	7.85501478589507	0.0165344042225802	0.218123870368489
UBA3	-0.98098920664264	4.99475376080627	7.62883551099178	0.0165668376621431	0.218123870368489
SPOCK2	0.994634191963656	4.80364435957296	7.62697204017716	0.016577395354834	0.218123870368489
LINC02159	3.45215415621084	2.01055275810034	7.62627579706788	0.0165813420227805	0.218123870368489
ZNF592	0.917675262383703	5.63374806508781	7.62502802632173	0.0165884177984782	0.218123870368489
STON2	0.781034792121974	6.96425224878702	7.61483129003155	0.0166463739184075	0.218553439748836
WDR90	1.39352444682383	3.23551028750204	7.61440736730013	0.0166487885530199	0.218553439748836
LOC103611081	-1.64780836336275	2.88215226302187	7.60770954993307	0.0166869935276712	0.218872876868765
TMOD3	-0.777921229434033	6.96587970551611	7.60210852877997	0.0167190213809694	0.219110829211226
DDB2	1.04223375952385	4.52903133082355	7.59788015194438	0.0167432480078114	0.219142396029229
DVL3	1.24703838923965	6.35883917114333	7.84184456001694	0.016766399564897	0.219142396029229
CEP89	1.40288931106742	3.75715220140887	7.59097695847209	0.016782888786996	0.219142396029229
RAB2A	-0.916266667580015	5.96470802552735	7.59075635536191	0.0167841573917178	0.219142396029229
ZNF185	-1.00321734509585	7.75325976406669	7.58958918711559	0.0167908712085264	0.219142396029229
ABCB6	1.19174544165127	4.04717485269067	7.58664580264614	0.016807816242332	0.219182258254344
SLC35C1	-1.16673192024908	3.87926181073161	7.58023259706664	0.0168448066369846	0.219259274551853
SLC35F5	-0.890559484790822	5.47662957450027	7.58022184111288	0.016844868755993	0.219259274551853
MAP1LC3B	-0.897157281287702	4.98437064522449	7.57839744882549	0.0168554090900182	0.219259274551853
TRIM21	1.24775779878019	4.12141716579763	7.57389160924266	0.0168814745743386	0.219324542577169
S100A4	-1.16656429243611	4.2226704125819	7.57223781650628	0.0168910533530839	0.219324542577169
NEK5	-3.39285333646344	1.84077283034255	7.57032750357121	0.0169021258491564	0.219324542577169
STRA6	-1.54587682143344	4.50234091149424	7.66454456955114	0.0169162014191208	0.219326821850704
SOX2-OT	5.12909774590711	1.00120128802659	8.00708348105322	0.0169443931739265	0.219511970354176
PPP1CB	-0.832462480731975	8.41849719890638	7.55969390555217	0.0169639160822284	0.21955724945191
SLC6A11	-2.86641565605968	2.15304474804784	7.55013461781212	0.0170196903440964	0.21955724945191
CAPZA2	-0.82110701457086	5.78474408075774	7.54989496489947	0.0170210913805417	0.21955724945191
TVP23B	-1.11248419264685	4.14799747083713	7.54775638117227	0.0170335997716621	0.21955724945191
UCA1	-2.3540116075076	3.57047002617923	7.93169396830027	0.0170426629030891	0.21955724945191
LINC02687	5.13772856912798	0.986724222374811	7.98811568510701	0.0170446867149213	0.21955724945191
NUDT10	-3.35232378121133	1.79381189411782	7.54575935163981	0.0170452899789968	0.21955724945191
TMEM218	-1.47331246147537	3.25264931388073	7.53518252028321	0.0171073620460936	0.219984241340682
ZMYND12	-4.80338160854078	0.698779831610146	7.96555712025091	0.0171648981188165	0.219984241340682
CLDN10-AS1	-4.80338160854078	0.698779831610146	7.96555712025091	0.0171648981188165	0.219984241340682
PCP4	-4.80338160854078	0.698779831610146	7.96555712025091	0.0171648981188165	0.219984241340682
LOC105375840	-4.80338160854078	0.698779831610146	7.96555712025091	0.0171648981188165	0.219984241340682
TMEM216	1.91149193187117	2.5104862998961	7.52379700358356	0.0171744771468635	0.219984241340682
HMGCS1	-0.922362016973523	6.494710825326	7.52353410882298	0.017176030504577	0.219984241340682
HOOK3	-0.83863037081223	6.60256854793423	7.51587088738787	0.0172213825717795	0.220157173309581
SRPRA	-0.768000556148328	6.04872844710588	7.51422700408471	0.0172311296387993	0.220157173309581
SREK1IP1	-0.961808358167008	4.87789987423773	7.51418304153739	0.0172313903946595	0.220157173309581
KLK10	-2.05763215521045	5.30597607577376	8.61774391884562	0.017266099411417	0.220422154217434
ADAMTS19	-3.45787731590285	2.10809677403602	7.50030104137828	0.0173139614003942	0.220548598114875
ZNF69	-1.66971710030939	3.24194531870005	7.49916762869912	0.0173207235210089	0.220548598114875
VPS8	0.793974382499274	6.0144203103847	7.49828974422252	0.0173259632529652	0.220548598114875
TPX2	1.09046033568641	5.71574734543063	7.49690995659115	0.0173342024044331	0.220548598114875
COX6B2	3.69344619735767	1.49453780131685	7.49432148908317	0.0173496713947345	0.220548598114875
NUCB2	-1.13934576198304	6.09230815732155	7.55955063620056	0.0173736132056984	0.220548598114875
SLC15A2	-1.09696471477288	5.26427409920066	7.49028180573762	0.0173738454564161	0.220548598114875
TMEM63B	1.23096013732985	5.27876569611284	7.50326705294932	0.0173913482109703	0.220593314647026
FGD5P1	2.82357112967723	1.82612173032157	7.4805165646839	0.0174324458095838	0.220936997935279
HIST1H3G	1.60378703733613	4.36258617282174	7.55830074619236	0.0174507422327145	0.220991381773677
AXIN2	-1.5851353719797	3.6146339390644	7.45926155965725	0.0175608003143444	0.222206790826015
NOTCH3	0.989138182982847	6.86184474674877	7.44814733564434	0.0176283589684026	0.222741223274895
CRLS1	-1.06069453956501	4.11285625452523	7.44766978424299	0.0176312686399863	0.222741223274895
CBS	5.06445442000993	0.97804455329254	7.87426568581662	0.0176619158004221	0.222771678189337
LINC01315	5.06445442000993	0.97804455329254	7.87426568581662	0.0176619158004221	0.222771678189337
NIBAN2	-0.986486437942687	7.60538355651925	7.43982078315254	0.0176791727871415	0.222811235949126
TM7SF2	-2.1307747957765	3.2708646609826	7.47371700563106	0.0177413567402493	0.223376753560174
TOP3B	1.22984419850631	3.69534924780029	7.42016249491421	0.0177998246244746	0.223376753560174
PKN3	1.68373802344263	2.92712054567312	7.41745807940499	0.0178164984840404	0.223376753560174
DACT1	-2.15713018233848	2.41581799923874	7.41674299443748	0.0178209103528644	0.223376753560174
UAP1	-0.799852496544925	5.29383983840924	7.41663466520388	0.0178215788251357	0.223376753560174
HIST1H2BC	0.861391305462456	6.49919691378142	7.41145832899261	0.0178535550712494	0.223376753560174
GPT2	1.469345559795	4.08613362616559	7.41098689186046	0.017856470672073	0.223376753560174
MSN	1.02061167959146	8.2574591166339	7.41091626445591	0.0178569075151501	0.223376753560174
UBALD2	1.59426061625722	4.82552479501913	7.69274570686915	0.0178570900419078	0.223376753560174
INTS7	0.94493459268329	5.25020172107279	7.40950966873534	0.0178656101776374	0.223376753560174
DTX4	-1.18596556355078	4.1836388497532	7.40124015863512	0.0179168749078618	0.223840355638283
DDX60	1.31576398553172	6.14036075923809	7.74503131371538	0.0179423296880259	0.223981028597595
FAM219A	2.06019242438629	3.29360440976466	7.40448876810474	0.0180418229224543	0.224979155250397
ULK1	1.23969725099624	4.42619146477189	7.37976694357625	0.0180508023668802	0.224979155250397
TM9SF2	-0.799745508245851	6.75296287643245	7.37390395146536	0.018087573914414	0.225090743763353
C1QC	1.50307918028935	4.86491561588059	7.57797854479099	0.0180882858921308	0.225090743763353
GALNT16	3.82497776709368	1.48588581262629	7.3646208431707	0.0181459760598311	0.225630698383038
ZFP64	1.11827294844111	4.03570200528754	7.36011469725276	0.018174405172463	0.225806251351412
RFC3	1.12054304865286	4.35180849361342	7.34981879869127	0.0182395583993503	0.226437444518763
PLPP1	-1.25335087022468	3.98264434271044	7.33763260594636	0.0183170288005587	0.227220438242151
WFDC1	-1.93177688504834	2.36716306151394	7.33267254122356	0.0183486718166358	0.227434165431811
PFKFB2	-1.2703351350921	4.85100431569706	7.32944404110538	0.01836930275681	0.227511168131637
C19orf48	1.82577752254826	3.92467984175322	7.40317666037854	0.0185083521393203	0.229053559534381
HLTF	0.873391770526114	5.52074596880311	7.30056716203425	0.0185550517597055	0.229370549693097
SLC31A1	-0.916653235105994	5.03480025824734	7.29782816218126	0.0185727846624689	0.229370549693097
KRT6A	-1.34093198019248	11.507249554525	7.29494584290788	0.0185914669749707	0.229370549693097
SRC	0.9115359314637	4.8438036325496	7.29484641027673	0.0185921118611744	0.229370549693097
SMIM14	-1.04854503580032	5.87502637515181	7.2921903620572	0.0186093478274766	0.22940382763262
DAAM2	-2.14532453723018	3.20432147789505	7.33563038302554	0.0186365642473794	0.229559990054176
MYO1G	1.18182659336965	3.64873763863754	7.28505655129151	0.0186557345655545	0.229616876528771
EID3	3.62873326074764	1.46766514351421	7.26941851924003	0.0187578956262825	0.230694337558154
GPR155	1.16183661184775	3.89702764010185	7.25795404609238	0.0188332095787694	0.231431265997155
HIST1H2BJ	1.10778905330356	5.66741213002624	7.25126647949774	0.0188773066866304	0.231431265997155
GATA2	-1.59274476900179	3.29976129994866	7.25091886189532	0.0188796021590532	0.231431265997155
ZNF117	-1.27956257364954	5.54130119357243	7.44115984780896	0.0189015939903221	0.231431265997155
BARX2	-1.83274563875296	4.6160880958973	7.73504681949754	0.0189285624840886	0.231431265997155
BUB1B	1.02709203088676	4.74133291275622	7.24033012339547	0.0189496818583503	0.231431265997155
LOC105374378	5.06924909071374	0.962317311508842	7.65002450900985	0.0189582030970801	0.231431265997155
SAP30BP	1.13666667908518	4.89622149786692	7.23862981431669	0.0189609635461002	0.231431265997155
FAM53B	0.852599314046578	5.28856700086396	7.23855645478384	0.0189614504702811	0.231431265997155
TP53	0.959016404833582	5.20838146713515	7.23809915239361	0.0189644861483187	0.231431265997155
PCYT1A	1.03018607465935	5.30837969923188	7.23344400857163	0.0189954206132936	0.231552021331344
SLC9A3-AS1	-1.82875216650206	2.85826290321745	7.22988629418607	0.0190191024382712	0.231552021331344
ANKRD9	1.46856047810731	3.8471276605862	7.22723370025484	0.0190367819579296	0.231552021331344
TMEM132A	1.49981948862286	3.97481536272039	7.22410291456304	0.0190576735033302	0.231552021331344
GOLM1	-0.912652498703407	5.63842925684574	7.22110256781884	0.0190777199509966	0.231552021331344
CPLANE1	-0.780009958092561	6.14266642280055	7.21932840714478	0.0190895854583012	0.231552021331344
CSRNP3	-1.71096736239021	3.80626562072594	7.21642379791993	0.0191090301022448	0.231552021331344
UBAC1	0.930547223200586	4.69293847064021	7.21466382378514	0.0191208234266183	0.231552021331344
ADAMTS9-AS2	-2.62392417643905	2.39356712504383	7.21111290492154	0.019144643680628	0.231552021331344
CLEC7A	1.15480950325811	4.23539750589162	7.20720198260691	0.0191709193183021	0.231552021331344
SUPV3L1	1.18163575562934	3.66160597201066	7.20251170299768	0.0192024870607465	0.231552021331344
TTYH3	1.16054291322311	4.49472704388419	7.20185241590725	0.0192069292671212	0.231552021331344
ACVR1C	2.63840058963529	1.95939055607977	7.19924297391533	0.0192245232766992	0.231552021331344
NAA10	1.15925178048633	3.85172166380455	7.19834038788147	0.0192306133231253	0.231552021331344
GUSBP1	1.16887150728121	3.88431880422447	7.19424492875839	0.0192582752712629	0.231552021331344
BNC1	1.36576300741785	5.57191695277966	7.5081389735655	0.0192653760364624	0.231552021331344
LYVE1	-1.87589130670755	2.46817605502879	7.19049496916473	0.0192836446773275	0.231552021331344
ARL6IP5	-0.873456846077447	6.07239778567432	7.18850469892384	0.0192971253202865	0.231552021331344
SBDS	-0.9157158218494	5.52274271172001	7.18692851533399	0.0193078091092858	0.231552021331344
HMCES	0.912473216715564	4.88120247264845	7.18676816550362	0.0193088963927816	0.231552021331344
PPARGC1B	0.937994607899409	4.80884089580374	7.18632437201466	0.0193119059972481	0.231552021331344
MTURN	-1.55805962771005	5.04014873675344	7.54724075257023	0.0193206974433557	0.231552021331344
CENPO	1.30936014317784	3.83724916818055	7.18478480225367	0.0193223509345004	0.231552021331344
DQX1	1.9128997182063	2.86503879672662	7.18394193690986	0.0193280720199595	0.231552021331344
APOBEC3G	1.45432685334925	3.78389823286688	7.18200177561491	0.0193412487556063	0.231552021331344
STT3A	-0.729432908527341	6.53352003653696	7.17865896915336	0.0193639764515561	0.231648358172179
ZHX3	-0.887411271626144	5.08446372254641	7.17501126298661	0.0193888130186939	0.231769758046948
FAM228B	-2.60397857386121	2.42809426884049	7.16888739159037	0.019430593679155	0.232093366891285
CLN6	1.29187989318025	3.84715061183544	7.15956303806634	0.0194944135444567	0.232599207675015
EXOC6B	-0.781568718817426	6.1888293990009	7.15839518200216	0.0195024242191549	0.232599207675015
CCDC142	1.52629841746892	2.88884094619515	7.15357994603735	0.0195354943011642	0.232724073404735
RIOK1	1.11407555888782	4.44888277677879	7.15257685786643	0.0195423916129839	0.232724073404735
CCNB2	1.19513215945995	4.28171334228617	7.15033764216998	0.0195577989740029	0.232731908002106
MYO10	0.768050840277014	6.12517213516066	7.14802698892162	0.0195737128623119	0.232745753771228
MIR205HG	1.31059329680056	6.38646718574094	7.50921655641065	0.0196422188838637	0.233120934847227
GRK6	0.982274385282318	4.49379208590237	7.13775288538681	0.0196446572380127	0.233120934847227
CCN5	-2.15168439699398	4.03388051948625	7.66509839610143	0.019669918734958	0.233120934847227
ZSCAN16	2.414221833042	2.23820595493373	7.13283840024079	0.0196786995290483	0.233120934847227
IKZF3	0.946722991436699	5.77081833084172	7.1306770382791	0.0196936931064332	0.233120934847227
RNF150	-1.61327062738929	4.1576653414	7.18045907110311	0.0196939100165634	0.233120934847227
PLEKHG5	1.21531446831195	5.1151293065404	7.12804648557412	0.019711959646949	0.233158521131511
TOP3A	1.25019598551787	4.57493707267038	7.12401476339802	0.0197399946107917	0.233158521131511
CDCA4	1.20096131779194	4.28573450860859	7.12342193251834	0.0197441208725462	0.233158521131511
CRISP2	-3.65763051141924	1.67895831363879	7.12168857708878	0.0197561913145846	0.233158521131511
IGKV1D-13	3.22556297050442	2.33736793768751	7.13002943678966	0.0197895042062502	0.233170690544053
PDPN	-1.82093061757858	3.94746300969256	7.29523298722548	0.0197980698932582	0.233170690544053
OAF	-1.50794925509448	3.35772491442056	7.11063387440471	0.0198333767756644	0.233170690544053
COL6A1	-1.30539271267114	7.10449395836074	7.47803924040014	0.019841005170419	0.233170690544053
PTS	-1.44368042685761	3.12330001474542	7.10919138945328	0.0198434745580046	0.233170690544053
C15orf39	1.08952625359688	4.71410757331008	7.10884701877769	0.0198458861398481	0.233170690544053
MCM2	1.89126427240076	5.9421942914886	8.21989031957084	0.0198682729952889	0.233260029458827
KLRC3	3.92045213256473	1.52629741202699	7.09728027890296	0.0199270871934222	0.233602904030467
BOLL	3.92045213256473	1.52629741202699	7.09728027890296	0.0199270871934222	0.233602904030467
SEPTIN3	2.4040342471206	2.54696515611402	7.09300131273501	0.0199572255141215	0.233735597278564
ENO2	1.45990801544053	4.30942882758631	7.09146881222105	0.0199680325199001	0.233735597278564
RAB36	-2.27685872888761	2.17625072630347	7.08829852158186	0.0199904108907987	0.233801413999253
DEK	0.927627786585781	7.37752941709826	7.08521591318731	0.0200121986420834	0.233801413999253
GCSAM	1.3151626469314	3.96329074213045	7.08264207832741	0.020030411815529	0.233801413999253
DHFR	1.33391070486086	4.35757759305418	7.08228724442322	0.0200329242491279	0.233801413999253
MRPL47	1.1499531101866	4.23250612780551	7.07443023729541	0.020088651652584	0.234270479658549
FRMD8	1.12370877246588	5.00659389806976	7.07243822304943	0.0201028093958854	0.234270479658549
ADGRL4	-1.78869073701436	3.35586024713443	7.06728713158278	0.0201394739750239	0.234524546016164
PLEKHG4B	1.7536144825772	3.28694398898775	7.06498083079715	0.0201559153318562	0.234542911520177
DEF6	1.15372368788139	4.55576143911423	7.05968374060405	0.020193737539532	0.234809863401825
MSLN	-2.28929651227371	2.37074913105996	7.05533947078555	0.0202248187956465	0.234998097037192
PDCD6IP	-0.811607876586997	6.88007206507333	7.04820872497827	0.0202759581690695	0.235286819769198
PTGFRN	1.2343160594789	6.83860419183809	7.33937824366593	0.0202830126538296	0.235286819769198
HHIP	-2.46432916733526	1.98670365899031	7.04430053704008	0.0203040509817053	0.235286819769198
ARHGAP12	-0.820857724836528	5.63740554617041	7.04356922007577	0.0203093129175263	0.235286819769198
SEMA7A	1.67876009395951	2.74905421105888	7.04149010031543	0.0203242812690374	0.235287479195995
KRT5	1.4078883831454	11.7818705714601	7.03424079145062	0.0203765733997123	0.2357199059194
TGFBR2	-0.988513935019754	6.27946513981226	7.02691863419801	0.0204295518667083	0.236159632897282
APOBR	1.61734527690102	2.88712201559019	7.02452086098876	0.0204469358592695	0.236187555580829
PLAG1	-1.59686264740114	3.13537526686733	7.01907140027015	0.0204865095650247	0.236471568709967
PFKFB4	1.3702398884048	3.53508547621983	7.00926482735096	0.0205579517672988	0.237122749222375
ATL1	-1.60348424243683	2.72687643355611	6.99893911358974	0.0206334932163132	0.237820226048361
LIMD1	0.836842207541626	4.95294121533698	6.98959731496239	0.0207021182027306	0.23834316864323
HIST1H4C	1.01859382720937	5.24930682118117	6.98865242211741	0.0207090743526122	0.23834316864323
KLK12	-3.20335601369489	5.09072744201727	9.11355792091521	0.0207962088341597	0.239152417003794
EFNB1	1.68115031957987	5.35309192287079	7.60518444477659	0.0208259499331495	0.239152417003794
TFF3	-4.11829232570705	5.07725914740635	9.71766642012833	0.0208291052540253	0.239152417003794
RANBP9	-0.823455339465653	6.46731975801108	6.97093562740822	0.0208400135230507	0.239152417003794
CCL21	-1.74775465066533	3.86874558354675	7.05825792642879	0.0208671867558793	0.239218139528493
TNFRSF25	1.38279091731235	3.30182234776472	6.96463958029225	0.0208867801923277	0.239218139528493
TK1	2.58476264540348	4.89934953355438	8.31304889655699	0.0208912222745588	0.239218139528493
SPOCD1	3.29049934181954	1.78717602175407	6.95776377063573	0.0209379945421953	0.239579851980638
MIR924HG	2.39448698867352	2.2393245120723	6.93217829409344	0.0211298709102145	0.241600168907446
PLEKHG4	1.5166830988489	3.94192882887848	6.92227678487386	0.0212046817660949	0.242177685945054
CLIP4	-0.943331994832519	4.94865778596462	6.92143244404476	0.0212110756053023	0.242177685945054
SLC16A7	-0.938349030821776	5.32614916585986	6.91435376580143	0.0212647688739284	0.242615175749614
VANGL2	1.27571616056108	5.22686439558979	7.0020850533031	0.0213460049806002	0.243366049558447
KRT16	1.44622406784295	8.37391198567954	7.29468440277972	0.0214002820962506	0.243600026459612
MMP13	3.39676836474265	2.56084372491856	7.10721827612424	0.0214462058912827	0.243600026459612
TTC28	-1.16132673777854	5.0725679355019	6.89023037480529	0.0214489560557834	0.243600026459612
IL1A	1.94803351171881	2.70088887442928	6.88858195336258	0.0214616105432948	0.243600026459612
LINC02015	-4.6389926067181	0.622352270312671	7.26494420846671	0.0214625136690353	0.243600026459612
RPA4	-4.6389926067181	0.622352270312671	7.26494420846671	0.0214625136690353	0.243600026459612
CST7	1.71773101836812	2.738024983933	6.88689171946854	0.0214745951457836	0.243600026459612
STX18	-1.0565677154047	4.93740351779251	6.88349759422173	0.0215006972261806	0.243696103249861
ITPKB	0.838129700783853	5.29016932734261	6.88177570600497	0.0215139534715163	0.243696103249861
PCDHGB7	-1.94697422093275	2.90153317665481	6.87777759386785	0.0215447707539853	0.243804058293525
PLEKHA7	-0.872904351202528	5.69448329593638	6.87653149052507	0.0215543862931407	0.243804058293525
DCDC2	-3.60548581159699	1.65115339635497	6.87013419529726	0.0216038305956709	0.244157225548475
CD160	2.56826763908169	2.29456729923031	6.86849046640928	0.0216165564415501	0.244157225548475
LOC100128770	-2.29526875392525	2.3933682850299	6.86571355028962	0.0216380755550029	0.244225460788549
ITGB4	2.51138156017864	8.15997033639653	8.56066229096901	0.0216752967188299	0.244416158462137
DEPDC1	1.0759789404172	4.19067485060003	6.85894354574777	0.0216906440854751	0.244416158462137
HIST1H2AB	1.29559162441269	3.74671421261184	6.85755546061345	0.0217014410295617	0.244416158462137
TTL	0.88504530318559	5.08748380276255	6.85553131183247	0.0217171968174899	0.244419150201978
HMCN1	-1.59873568709101	5.7555934806134	7.53948382297521	0.0217404385845458	0.244506329597683
RNF145	0.719548767381079	6.14044243583104	6.85008668088363	0.0217596442406719	0.244527810647123
LOC100289511	4.92142546228624	0.929262056625254	7.21980001353765	0.0217815248016122	0.244527810647123
STK11	1.25550410188795	3.96979648201653	6.84483789862928	0.0218006573422911	0.244527810647123
MESTIT1	4.92643089437926	0.895335952937751	7.21660240503767	0.0218043367501427	0.244527810647123
G0S2	2.13911103189749	2.84367533428875	6.83949831570611	0.0218424734196288	0.244781525630911
HIST2H2BF	1.04157143032562	5.12122268658039	6.83204006896338	0.0219010397438631	0.245263666514135
LRRC15	-2.5981239142149	2.72545729987129	6.90375550485457	0.0219502567425233	0.245640497262607
NOTCH1	1.12562292910234	6.72491751352326	6.96968741519249	0.0219795504862627	0.2456670688129
MPP5	-0.814427765815607	5.73644885219919	6.82056851127167	0.0219914823502957	0.2456670688129
PHACTR2	-0.76613063692414	6.36416512227386	6.81934615883181	0.0220011453842526	0.2456670688129
ZNF844	-2.45823273061052	2.78565257755327	6.85447017541086	0.0220173341004279	0.2456670688129
KMT2D	0.716190126981344	7.05256688672219	6.81563959837528	0.0220304773667693	0.2456670688129
TEC	-1.36406873288471	3.08909463291976	6.81343427060417	0.0220479511582907	0.245688291897365
PRKDC	0.755015511084304	8.47950226265826	6.80778888033283	0.0220927565484588	0.246013835976099
JAM2	-1.41819130597803	3.61314438205929	6.80185734184878	0.022139948612467	0.246285015225316
LRFN5	-1.6195878067849	2.74765520226556	6.80080594546951	0.0221483260412398	0.246285015225316
SIAE	-1.2475097971324	3.7702950782321	6.79788764900404	0.0221715983344788	0.246370176140662
CA2	2.44951833688883	4.4553157397302	7.72276099562224	0.0221872470044259	0.2463705633236
RIMS2	1.47629056123031	4.85867797882748	6.99533147629355	0.0222228590983836	0.246592470965819
PCDH9	-3.04757412806288	1.54467765810829	6.78951086249425	0.0222385602121093	0.246593282914176
LINC01619	5.00224122579906	0.902376474136973	7.1521225912393	0.0222705475684932	0.246774557642735
ARRB2	1.26742429282048	3.87324583893777	6.77779894687688	0.0223325821797233	0.247288290676389
FKRP	1.7041314857214	2.92475144764867	6.77506576334299	0.0223545912379848	0.247358411742049
DDX11	1.11100184490609	4.86576742068207	6.76690826779345	0.0224204319055877	0.24791310093782
NEK10	-2.37344043076803	2.24787634585251	6.76371611438837	0.0224462585595157	0.248024869615265
SCGB2A1	-4.65834221706243	4.99500801040206	9.65226516100544	0.0225394233086205	0.248720837198674
HMOX2	3.20695091668369	2.17402954849711	6.75207146959298	0.0225407691991954	0.248720837198674
PCDHGA10	-3.04263819554919	1.54542674450402	6.74047647899162	0.0226353431461203	0.249589852901909
GRAMD4	0.961322656961305	4.86847236453242	6.73643215583643	0.0226684404097547	0.24968742144984
GOLGA2P5	1.14425676975609	3.85182352574439	6.73552894826644	0.0226758397197301	0.24968742144984
AKR1C3	1.40713006814372	3.99241238807592	6.73296122213132	0.0226968907502779	0.249744936644794
CMTM6	-0.815785206135577	5.87291207199859	6.71993338786272	0.022804052606451	0.250749230715812
LMOD1	-1.60988794303527	3.75716840789409	6.71415694157119	0.0228517581450106	0.251098810424876
SLC16A1	1.53396642724912	5.59839401866864	7.26478294330543	0.0228776310136569	0.251208169634303
POLD1	2.11828732898639	4.00118601168792	7.1348685420515	0.0228945809129996	0.251219466082212
PANK1	-1.46985618222746	3.20448150760168	6.70530784162705	0.0229250679219665	0.251379184670403
PGLYRP3	-1.64704972234122	3.33397316948069	6.70337708187131	0.0229410999910901	0.251380289416257
FCHO2	-0.771264708523851	5.70858339568925	6.6888003252016	0.0230625655891787	0.252180478669148
TTC3	-0.848617860726931	7.83258432665192	6.68772046984725	0.0230715939589984	0.252180478669148
RTN4R	3.22040403142298	1.71825281940765	6.68703567724764	0.0230773214779251	0.252180478669148
LRP11	-0.833205286184083	5.43354348327035	6.68655083501116	0.0230813776506757	0.252180478669148
OBSL1	-1.2496197689305	3.72233529791697	6.68503842131807	0.0230940358499853	0.252180478669148
KLK5	-2.96513526521554	2.417168681062	6.71409914586084	0.0231569959617547	0.252693111535635
FMO2	-2.37427433382698	5.49576094945399	8.20389022331989	0.0232003698878452	0.252991455743131
PPP1R13B	0.974472419736174	5.09693685066969	6.66806655333018	0.0232366451404882	0.253118612162154
TMEM268	1.08771939006743	3.95181078125798	6.6671811170385	0.0232441136334978	0.253118612162154
FAM3C	-0.984247457828705	4.86786354964112	6.66440915027925	0.023267512969375	0.253198680788806
NXPH4	2.44163803807551	2.28413899983965	6.66047361932871	0.0233007821582439	0.253338401954011
VPS16	1.12774402944088	3.77050850321621	6.65909337728746	0.0233124633777314	0.253338401954011
ZC4H2	-2.65195686955827	1.95146938041447	6.65103063050221	0.0233808378760727	0.253906566308707
TST	-1.53886435872232	2.83389675760879	6.64859453197909	0.0234015432087916	0.253956637064321
PDE2A	-2.44802190400541	2.04407961018163	6.63907873178081	0.0234826290530161	0.254661445929581
SMYD2	1.30793330248524	4.51328576772792	6.63489533012698	0.0235183813695075	0.254873996998254
PTGR2	-1.64270617254562	3.4562525719872	6.63197213625222	0.0235434017526965	0.254970031747288
TP73	1.53270142163884	3.70110509075539	6.62317549350297	0.0236188840721262	0.255273506091892
ENPP1	-1.70960798444845	3.28629155292734	6.62281037936753	0.0236220232096223	0.255273506091892
TNFAIP1	0.844587909134564	5.52712260852407	6.62082335166673	0.0236391156804841	0.255273506091892
NAT8B	4.84850213481317	0.887753217494001	6.96893117331404	0.0236622196214085	0.255273506091892
DMRT2	4.84850213481317	0.887753217494001	6.96893117331404	0.0236622196214085	0.255273506091892
KLF2	2.1105269861591	2.24719183367778	6.61741223060639	0.0236684922626553	0.255273506091892
RPL39L	1.6075413322706	2.92053088253123	6.61553536581786	0.0236846741841058	0.255273547780741
FAT2	1.08298976790791	9.23391468514585	6.61273506723597	0.0237088420102228	0.255359602784509
LOC389641	3.14471128101585	1.60579416314079	6.59197365222574	0.0238889321616304	0.25712377938497
PRDM15	1.12489350291564	4.72852129836372	6.58388538709191	0.023959528288814	0.257707836993317
CPE	1.27150283399123	4.21881749566157	6.57342852402005	0.0240511630420101	0.258517235449508
COL6A6	1.9814330203108	3.42128306150655	6.65139189014269	0.0240937800379431	0.258572733489479
LRRC37A	3.11141436628406	1.62652482458945	6.56768885166032	0.0241016361621926	0.258572733489479
FOXM1	1.21512779379234	4.75927200537866	6.56725144309443	0.0241054877345221	0.258572733489479
REL	0.716706160007702	6.58361373668106	6.56245969766176	0.0241477287035994	0.258705885210468
LMO3	3.19517187068812	1.97899127350821	6.56130085340509	0.0241579574404733	0.258705885210468
NUPR1	1.16455862038669	4.82305317938458	6.56026696212977	0.024167087572104	0.258705885210468
COL1A2	-2.22348685660783	9.63470982150674	7.5435704326045	0.024192341444784	0.258800647903218
DLG2	-2.09978705746246	2.85791703597431	6.55445540918816	0.0242184842815024	0.258904785554083
ZBTB48	1.24408039741609	3.6715343780367	6.54986389812424	0.0242591822614973	0.259164276847777
AGL	0.812920493353697	6.48059343027233	6.52086434005073	0.0245180987660801	0.261753099073057
SORBS1	-1.19749215051653	4.85418134301044	6.51204352071576	0.0245974992213837	0.262235859947765
IQCG	1.08908795681614	4.48090022914476	6.51082742069981	0.0246084697011276	0.262235859947765
DAPK3	1.1309371600691	3.91491428266585	6.50982401593767	0.0246175257959001	0.262235859947765
C2orf66	4.85081436886962	0.851489137980213	6.84637805131686	0.0246520075248609	0.262235859947765
TMEM74	4.85081436886962	0.851489137980213	6.84637805131686	0.0246520075248609	0.262235859947765
SPTBN2	-0.795112421711096	7.01519440984677	6.50478832477406	0.0246630341696231	0.262235859947765
DEPP1	-1.54363951361144	3.42490676273183	6.49605763419714	0.0247421702862052	0.262900138010795
TROAP	1.76847481420101	2.88124320518605	6.48600595320131	0.0248336513140481	0.263576562352147
PTGS1	-1.13527768285006	4.02521876281981	6.48539343746187	0.0248392387488208	0.263576562352147
ANGPTL2	-1.27087416156886	4.78390354626458	6.5044890234121	0.0248799234087459	0.26365243125398
CAMK2N1	-2.27241266799239	2.45759603161169	6.4806633125571	0.0248824374489633	0.26365243125398
COMMD6	-0.869307505746566	4.62873254848897	6.47859195141236	0.0249013824230532	0.26365243125398
KIF11	1.13223745777156	5.41870654686958	6.51480815371078	0.0249247000678966	0.26365243125398
BORCS7	-1.75038931719336	2.48180393261931	6.47547376407411	0.0249299339267976	0.26365243125398
TTLL4	0.935705915337498	4.73100184591722	6.46979315902713	0.0249820474020814	0.26376902628147
BBS9	-0.916700897012157	4.36168365774095	6.46953992533277	0.0249843735414394	0.26376902628147
ARAP1	0.811870319678076	5.81818757911615	6.4688069315799	0.0249911080734393	0.26376902628147
SPATA6	-1.41215461736174	3.81445923297619	6.46668199834193	0.025010643446121	0.263798758647288
YAP1	-0.735204880940089	6.7582270703633	6.45645016171646	0.0251049615062518	0.264567338293472
MUC5AC	-4.15343759980387	6.99147782184723	9.67072338629186	0.0251222905416429	0.264567338293472
EMC3-AS1	1.63358512954394	3.29805474912485	6.4533293102917	0.025133813302612	0.264567338293472
RBM47	-0.710863875572918	6.42934199466408	6.44727576122392	0.0251898890714353	0.264871368742756
SGIP1	-1.54627439626101	4.18175519843821	6.51839720778772	0.0251962687421812	0.264871368742756
XAF1	0.952650027037336	6.72326573308307	6.4321735197298	0.0253304303032752	0.265961307977153
AGRN	1.26251919918049	6.24200513576466	6.75225107529082	0.0253336615685189	0.265961307977153
HDX	-2.08931780287917	2.33416394148287	6.42917500518311	0.0253584444204691	0.265986055446721
PRTG	-2.21087959135613	2.15506517736962	6.42692293137839	0.0253795088362409	0.265986055446721
CENPU	0.928025861354727	5.07603106690018	6.42616638140633	0.0253865897397023	0.265986055446721
SNRK	-0.750067210441452	5.1842789067789	6.41816841167096	0.0254615892477011	0.266483004311653
RNF165	2.64888344586091	2.13855811581594	6.41697861640134	0.0254727686663144	0.266483004311653
HIST2H2AC	0.832569547498163	5.68456366869935	6.41571101167335	0.0254846855634884	0.266483004311653
GPR82	1.59761263635737	2.87406569064222	6.40909994084386	0.0255469437444229	0.266882003413494
SPATA18	-1.11471083600045	3.97024648393457	6.40806877135213	0.0255566707115653	0.266882003413494
SMAD3	0.752842629226069	6.4493893545913	6.40449225299933	0.0255904417079864	0.266993211933548
ATAD3B	1.18293796989335	3.69900179703983	6.40335812199892	0.0256011616487393	0.266993211933548
USP13	1.13052624023687	4.38442829292473	6.39458560653365	0.0256842598013476	0.267421671080549
AKR1B10	-1.20983420420655	5.98339853753476	6.6511522746567	0.0256854496688786	0.267421671080549
MCM8	0.889923424424337	4.92887384273531	6.39128550443705	0.0257156025857757	0.267421671080549
KCNRG	1.99043798864191	2.61099564197386	6.3874720662683	0.0257518770313093	0.267421671080549
TUBA1B	0.999374495163054	7.49114812035837	6.38724613492937	0.0257540280451939	0.267421671080549
POU5F1P4	3.40747684195614	1.26818326607316	6.38532749990001	0.0257723032535558	0.267421671080549
FLVCR1	1.12245650209115	3.79777016177534	6.38216819837151	0.0258024293116957	0.267421671080549
ZNF347	-1.20199618052468	4.03592502041131	6.38125626456134	0.0258111329414782	0.267421671080549
LINC01226	-2.97638343630081	1.99813830285317	6.37688889340717	0.0258528638418162	0.267421671080549
TFDP1	0.863971229682469	5.95710942242189	6.37428607907276	0.0258777720063053	0.267421671080549
ETV7	1.57277146209753	3.03775063518543	6.37408037208944	0.0258797417689695	0.267421671080549
TRPV6	4.77091576879174	0.84461952338686	6.70002511268136	0.0259003293450091	0.267421671080549
NAB2	1.16629958685241	4.09778013103446	6.36967838592222	0.0259219357657005	0.267421671080549
CGAS	1.47467544478207	3.16139794565076	6.36915363495876	0.0259269710332112	0.267421671080549
FYCO1	-0.675388643796945	6.06430577916005	6.36908211133589	0.0259276574302166	0.267421671080549
RHOT2	1.02150910775412	4.12044312473252	6.36775745640753	0.025940373740389	0.267421671080549
KIF14	0.997997176005377	4.5062597809445	6.36695469638963	0.0259480835906903	0.267421671080549
DAPL1	-1.66357195749927	3.81401368617262	6.40764252682579	0.0259499510880494	0.267421671080549
FZD10-AS1	-1.91590484443773	2.5652113185695	6.36527168688583	0.0259642562960518	0.267421671080549
WDR26	-0.670141576821834	6.93828272273357	6.36233889727874	0.0259924670768985	0.267537598177679
GEM	-1.25644377323657	3.71191843197365	6.35575350833712	0.0260559445066697	0.267922179888641
ALDH1A3	-1.26247367610543	5.56846840567838	6.59711235814864	0.0260764224181216	0.267922179888641
PODXL2	1.67886696319744	3.63574805644026	6.35309150378682	0.0260816558462996	0.267922179888641
KCNIP4-IT1	-3.65128847535942	2.90189279849611	7.08579084200547	0.0260977495715091	0.267922179888641
DTX2P1-UPK3BP1-PMS2P11	1.39155939681586	3.62969404840533	6.34607787041893	0.0261495415420765	0.268263038768092
TNS2	-1.05223583687983	4.43437964836572	6.34294374795398	0.026179944465163	0.268263038768092
NEDD1	0.801262532963514	4.95624517070807	6.34117712468646	0.0261971001923831	0.268263038768092
SORT1	-1.08523178044141	6.32686881569018	6.46241081559887	0.0261989570151232	0.268263038768092
CXCL17	1.07792502563417	5.07247322591149	6.33502346736846	0.0262569622527503	0.268682624764039
KIT	-1.11378308519809	4.10159521825202	6.32987125965939	0.0263072065705638	0.269022302318163
GEMIN4	0.986616189238636	4.48515672058547	6.3216350461396	0.0263877620843617	0.269671306948927
PTPRF	1.00410368866114	8.3426434198844	6.30564698551645	0.0265449686703092	0.270913025129601
FOXD3-AS1	4.85048398713705	0.831797549834627	6.62653313811108	0.0265559406916429	0.270913025129601
RBM38	1.27688852118616	3.55933411370191	6.3025046710273	0.0265759961514483	0.270913025129601
CMAS	-1.01068436345661	4.97690963343175	6.30223485579753	0.0265786623259062	0.270913025129601
DKC1	0.856860209432796	5.42287430135041	6.2989483909037	0.0266111628376966	0.270913025129601
METTL7A	-1.10447285133454	4.80267258597197	6.29883536107025	0.0266122814469156	0.270913025129601
TM9SF3	-0.800445969850791	6.94290136534641	6.29600181834928	0.0266403419916109	0.27102382739241
KIF13B	-0.933651318767248	5.81020411640439	6.29079379643694	0.0266920081569989	0.271374482415777
HIST1H4K	2.89842517164203	2.20681476828576	6.28368886802492	0.0267626835265907	0.271917825734755
BTBD3	-0.916307322568865	5.08606537801989	6.2747038303959	0.0268523777434318	0.272653583277742
CEP170B	0.927350632332597	5.37288976477359	6.2691369754895	0.0269081276589988	0.273043952624657
COBL	-1.19712885919626	3.56631966022774	6.26235670748926	0.0269762141862476	0.2735589226509
EBPL	-1.13040176442582	3.77726133358731	6.25899483950561	0.0270100490523527	0.273726116889578
CALML4	1.00291305415073	4.18999920905294	6.25067586642654	0.027093989433111	0.274400551518009
TMEM44	1.53124678448992	3.10712367804914	6.24645144964865	0.027136732724251	0.274657155648465
IFT46	-1.11851920889498	3.77652848706957	6.23634695690277	0.0272392950282118	0.275431868760662
THRA	-1.32754188817164	3.72098719608923	6.23395465987197	0.027263644237247	0.275431868760662
PDXDC2P-NPIPB14P	-0.824360687881074	4.82267982586856	6.23187386696664	0.0272848438124581	0.275431868760662
USF1	1.01324621242152	4.80644674070061	6.23153827171763	0.0272882647537461	0.275431868760662
ZSWIM9	1.44685015455158	3.03625832116005	6.23033309588746	0.0273005540745089	0.275431868760662
KIF21A	-0.819715164456081	6.12404963423376	6.22764692200231	0.0273279688401775	0.275513938429347
PCSK9	2.73358380076587	3.6364303567821	6.86129846566357	0.0273436103416159	0.275513938429347
OLFML3	-1.1719389964638	3.96901293698136	6.22422732049359	0.0273629159434662	0.275532514787462
NRXN3	-1.92366852164196	2.60297059033943	6.22239919093758	0.0273816204272898	0.275545018317733
CENPE	0.878505820715614	5.58959518340498	6.2177022067449	0.0274297468565277	0.275781436056874
REXO1	1.14194821792418	3.62873212952568	6.21590461480675	0.027448191849837	0.275781436056874
PSMA7	0.777681113672651	5.35666999378052	6.21499342424706	0.0274575471224634	0.275781436056874
SNAPIN	1.71221282365343	3.21758635349709	6.21242967365859	0.0274838895882558	0.275818819655369
LDAH	-1.21633167144399	3.47839045125221	6.21122971605654	0.0274962293756192	0.275818819655369
RAB11A	-0.729114971595434	6.66615894312518	6.20856070503254	0.0275236996793606	0.275904323905978
SNRPA1	1.13361987323218	3.97412908805118	6.20700520533312	0.027539724326758	0.275904323905978
TAF1A	1.44196372107642	2.95013332302788	6.20169397426504	0.0275945233815167	0.276277908906696
FBLN5	-1.23029172496577	4.04395394571518	6.19791067586257	0.0276336364375943	0.276365480169084
MFHAS1	0.942064972979794	4.85949536533585	6.19435288688359	0.0276704778695142	0.276365480169084
IGKV1-8	3.40915938721732	1.73912590755362	6.19358376000377	0.0276784499188696	0.276365480169084
PSMD4	0.824514387470047	5.5771396606793	6.19256369822433	0.0276890271108696	0.276365480169084
GRHL1	-1.34658359588326	6.85940946884527	6.65841564279571	0.0277009400897698	0.276365480169084
HRNR	-2.43500247846948	3.24576614227749	6.51343928995748	0.0277083585542488	0.276365480169084
ITGA9	-1.00327524011378	4.06142728317672	6.18554638550862	0.0277619203726842	0.27672478936234
CRABP2	-0.934020788320395	7.03359307950841	6.18134721924927	0.0278056481946805	0.276985683626176
GALNT1	-0.692439745129633	6.5093346255916	6.17769324518836	0.0278437649112725	0.277138090670257
IL1B	1.26501988931168	3.88010406863773	6.17615404669529	0.0278598396592261	0.277138090670257
C1GALT1	-0.966857491262042	5.00254778527317	6.1748335604179	0.0278736390071423	0.277138090670257
GPI	1.17415966741423	6.76012095794653	6.42732196823868	0.0279125882051158	0.277169052389389
UGDH	-0.997285079183153	5.21492696768505	6.16892305732429	0.0279355040168024	0.277169052389389
SOCS6	-0.86723124227362	4.9968213876494	6.1684730029998	0.0279402213619172	0.277169052389389
GRAMD1C	-1.25585478079545	3.60048951072935	6.16652741970274	0.0279606252614936	0.277169052389389
ZNF385D	-1.76792903342276	2.77587631742604	6.16615037318826	0.0279645814946389	0.277169052389389
METTL9	-0.754408351922785	5.58635957846318	6.16013400362634	0.0280277989823489	0.27751212541004
OTUD3	1.21772608928662	4.35767878609125	6.15950954188719	0.028034370232816	0.27751212541004
DSN1	1.14938936027754	3.63621733880239	6.15449637946032	0.028087190083836	0.277860672308996
TOP2A	0.959804253063755	7.18875965071164	6.15132307092328	0.0281206855854359	0.278017730484081
BNC2	-1.64949842605729	4.50307948174031	6.45029063782853	0.0281606364073636	0.278065064521319
HIST1H4D	0.96215602069984	5.21084376577164	6.14726938190222	0.0281635425328984	0.278065064521319
CCR4	2.16982725954669	2.27780227782908	6.14587136612294	0.0281783407167494	0.278065064521319
LOC105371921	4.76652639404723	0.804940945078065	6.44642000601893	0.0282494623494513	0.278592666507495
RHEX	-1.55389538988726	4.30294351289153	6.28029637752651	0.0282861117125555	0.278749720040165
RAPGEF1	0.695109417199684	5.75085008434264	6.13119480846537	0.0283342499382653	0.278749720040165
ZFAT	0.894759345084409	4.44180545288196	6.12939368373732	0.0283534534518656	0.278749720040165
ECI1	1.61641131149609	3.25303375696793	6.12549697182362	0.0283950526880707	0.278749720040165
LOC100287387	-3.15105403481722	1.08510136786713	6.12534265617312	0.0283967015646361	0.278749720040165
MT1X	1.17137475587157	4.87574520162767	6.12486527825269	0.0284018031070778	0.278749720040165
DNAJA4	0.806809684588778	5.34570776810061	6.12214753867177	0.0284308671229583	0.278749720040165
BUB1	0.883725320982789	4.62245976518968	6.11793943199182	0.0284759387850446	0.278749720040165
HAUS8	2.20315485204169	2.28025550015765	6.11097418937592	0.0285507269481658	0.278749720040165
UBE3B	0.766867073662181	5.04360425293679	6.10937834346217	0.0285678947591184	0.278749720040165
CCNA2	0.924877285860459	4.69195979116861	6.1092094685781	0.0285697121972487	0.278749720040165
MYH9	0.935251636742666	9.82301971934157	6.10768832546126	0.0285860889601454	0.278749720040165
WDPCP	1.09651304650953	4.23037788398876	6.10727078801345	0.0285905861463198	0.278749720040165
AK7	-2.82878537698231	1.33067188228287	6.10548667995811	0.0286098117286613	0.278749720040165
LPCAT2	-0.886100322961467	4.59444482537644	6.10539935898234	0.0286107530933413	0.278749720040165
IL10RB-DT	4.68798028295971	0.79972411961625	6.40917146693047	0.0286158190110734	0.278749720040165
COL23A1	4.68798028295971	0.79972411961625	6.40917146693047	0.0286158190110734	0.278749720040165
HCP5	4.68798028295971	0.79972411961625	6.40917146693047	0.0286158190110734	0.278749720040165
PTGIS	-2.08341651839301	2.74608499608248	6.10327088418918	0.0286337104643307	0.278749720040165
COPG2	-0.967271737089157	4.49886188591422	6.10166888350056	0.0286510037361286	0.278749720040165
RARRES2	-1.16812327149259	3.71666173554942	6.1014276113486	0.0286536092894664	0.278749720040165
SHFL	1.35149106232417	3.62408003004014	6.09822401759183	0.0286882321963916	0.278749720040165
RAPGEF3	-1.14962885121711	3.48455148072528	6.09817903585956	0.0286887186893385	0.278749720040165
GGT1	-1.97056181381417	2.32130113338255	6.09811895624553	0.0286893684862937	0.278749720040165
CACNA1G	-2.14360627582249	2.40724878382129	6.08965576142693	0.0287810770840205	0.279366429744895
ADGRD1	-1.9284098742349	2.46409105241664	6.08807461091803	0.0287982490909489	0.279366429744895
DTX2	1.53215724486609	3.24572760241375	6.08736533394574	0.0288059560932216	0.279366429744895
ABCD3	-0.836719459733949	5.54909145665714	6.08534674303951	0.0288279034453042	0.279407548196226
TBC1D10B	1.08828689514415	4.19754465644846	6.0790315409272	0.0288966939446356	0.279799465938443
KATNBL1	-1.08142769790935	4.20892114319042	6.07837979133686	0.0289038043906244	0.279799465938443
KLF7	1.01509606186179	5.58529875668691	6.07435454396409	0.0289477648246739	0.280024958390479
PLXNB3	1.55747056246652	2.95944351392403	6.07159646851614	0.0289779318873067	0.280024958390479
ALDH16A1	1.20869612761301	3.88965741288003	6.07097958109174	0.0289846843154818	0.280024958390479
NACAD	-3.22457784785038	1.16135991566307	6.0697558331353	0.0289980849236353	0.280024958390479
KRT8	1.28336882717392	6.95784179984959	6.46209940965188	0.0290290606436064	0.280152628682242
KIF22	1.12227367787875	4.49487443887997	6.06368944605769	0.0290646229269651	0.280277909043437
TRPC4	-2.26662796769879	2.80164517086329	6.10414239312289	0.0290775674696816	0.280277909043437
DGKZ	1.11274368718293	4.61834788796997	6.05402748037288	0.0291709714106224	0.280932397636082
PIK3CD	1.06855366565203	3.99113369446992	6.05311161707204	0.029181076096428	0.280932397636082
MRTO4	1.19148324044765	3.73388845861425	6.04821283775574	0.0292351944654596	0.281118660408222
RNF225	-2.20096020441626	2.49027212675245	6.04458789064894	0.0292753168077934	0.281118660408222
PPM1H	-1.68356378527248	3.46856351498475	6.04378996678206	0.0292841572840411	0.281118660408222
EEA1	-0.801508089948081	7.06731941800436	6.04371230999225	0.0292850178391803	0.281118660408222
C9orf47	-2.59413026125326	1.74248329968249	6.04224174664641	0.0293013195594354	0.281118660408222
IL6ST	-0.798888409434202	8.21313500136703	6.04166099263095	0.0293077603803997	0.281118660408222
PDGFRB	-1.14606783681406	6.18001694538158	6.25944407385151	0.0293251356253205	0.281118660408222
APEX2	1.47007574447158	4.01538788381792	6.03327726157473	0.0294009264649522	0.281674085422271
PRR34-AS1	1.37534904410982	3.12348007983041	6.02982494487262	0.0294393928706537	0.28187146851095
HEPH	-1.51050454862182	3.61426709548606	6.02556626675402	0.0294869259301477	0.282155369467435
COL6A2	-1.25193585868805	7.0658092532946	6.38530044471481	0.0295110307815774	0.282214881637884
MYRIP	-1.69663016508781	3.04575603055954	6.02120496303947	0.0295356985287899	0.282279701445049
CYYR1	-1.44297004208638	3.30548568899932	6.0183917962537	0.0295672088756083	0.28237707777017
ANK2	-1.63685775008359	5.26799078383236	6.59965708556082	0.0295816787853534	0.28237707777017
PIK3R5	1.35774276243692	3.01741734369409	6.01141620224364	0.0296455143215333	0.282714519582501
NETO2	1.21339055682333	4.41414785072138	6.0076780652088	0.0296875781869075	0.282714519582501
AASDH	-0.938063035249757	4.22367751017453	6.00693409495078	0.0296959582267474	0.282714519582501
SLC38A4	-1.74310839893323	2.56460199561141	6.00619369308805	0.0297043008498163	0.282714519582501
UFL1	-0.783740262051982	5.49758849783877	6.00468618937519	0.029721295511639	0.282714519582501
PTPN9	0.930301536231228	4.54972422917919	6.00439922742098	0.0297245318453241	0.282714519582501
EGFR-AS1	4.10928309338293	4.67563144670744	7.99193791156411	0.0297533935103671	0.28281855192776
SENP2	0.876740278769122	5.04559377925693	5.99770247079882	0.0298001758049348	0.282925701040443
CLPX	-0.788457475432127	5.22932650677274	5.99749468680735	0.0298025264911825	0.282925701040443
CHTF18	1.2981213400266	3.37061188085322	5.99530232567001	0.0298273423149811	0.282925701040443
C3	-2.07135406846552	9.27250392513195	6.86752062867006	0.0298493717482368	0.282925701040443
LAPTM5	0.722487256520021	6.24283829634567	5.99292154905544	0.0298543185393458	0.282925701040443
LMNB2	0.869336987249423	5.76400106376205	5.9873081397476	0.0299180375475666	0.283359372426803
SETBP1	-0.923394331476697	5.52482386670108	5.98542485911805	0.0299394510929677	0.28339208086139
IL16	1.00895066071469	5.58715505835687	5.98187821246012	0.0299798269134806	0.283604130016673
MYO3A	2.26887874935438	4.52406646107144	6.76228040338121	0.0300084062493131	0.283704399165915
DENND3	1.1568339879027	4.72633523866866	5.97591380038851	0.0300478724338472	0.283907412654895
LINC01133	1.47589102621788	3.79778748530289	5.97053876862483	0.0301093504957098	0.284318037984324
RELB	1.33738045419144	3.41865976540847	5.96303659218364	0.030195407161311	0.284914733980625
RPL5	-0.805555204942532	8.58567637007739	5.96188402498215	0.0302086539038967	0.284914733980625
FUT4	-1.44501392420578	2.94954147286583	5.95763285922265	0.030257573087584	0.28503959641092
SLC2A10	-1.49360677203646	3.15946335283363	5.95759391390796	0.0302580216736353	0.28503959641092
PDCD2	-0.929542045600744	4.51418938791768	5.95515080469695	0.0302861780114062	0.285134607900942
RPA2	0.919299670415185	5.15110393941028	5.94884260783182	0.0303590221498909	0.285364234413114
MYO7A	2.32559563599471	3.19223610503651	6.18787764108673	0.0303664518092776	0.285364234413114
ZWINT	1.6376925054425	4.65398376678664	6.29828467448274	0.030370562680463	0.285364234413114
TSC22D2	-0.761333825167916	6.05975127067472	5.94677797862225	0.0303829085375519	0.285364234413114
NGRN	1.00476634776985	5.44030923743686	5.94343752444131	0.0304216024747457	0.285397351292255
SLC6A4	-2.56749440905248	1.6518039903589	5.94335071190073	0.0304226088391896	0.285397351292255
PRDM1	-0.662447401762998	6.75186057809674	5.93492084176484	0.0305205190109435	0.286145733495946
ADAR	0.753590987386758	8.24611181530446	5.92953783002689	0.0305832359652096	0.286472728135819
SETD7	-0.656180968281279	6.44948262627377	5.92881174849975	0.0305917071366281	0.286472728135819
NEK2	1.18272779582682	3.66881582508923	5.92529306197786	0.0306327988922384	0.286608648818766
TPTEP1	-2.69250608546705	1.55046426815573	5.9244589264681	0.0306425496265452	0.286608648818766
PALM	-1.84726041115004	2.5366301550997	5.91168593807991	0.0307923207513921	0.287838879820033
CEP55	1.15996519770599	4.28149513893949	5.90846658593678	0.0308302061887543	0.288022393991921
ZWILCH	1.19513975216391	4.22542913724916	5.90495547534048	0.0308715879437726	0.288036045639576
CCPG1	-1.45865980136916	3.7441883115418	5.90403164587781	0.0308824870658518	0.288036045639576
PCDHGA5	-3.1013684174152	1.71844501982417	5.90324667728068	0.0308917515182996	0.288036045639576
KCTD1	0.888945557814797	5.28159203600303	5.90215129743707	0.0309046850413716	0.288036045639576
CXCR2	-1.22635911726067	4.19621890391433	5.8987105717881	0.0309453525546557	0.288244815796879
COL8A2	1.27429421335731	3.37846159761916	5.89554062463207	0.0309828756682643	0.28841483549524
FRA10AC1	-1.29089744932669	3.68264308291971	5.89252858185331	0.0310185795390097	0.28841483549524
PSMC3IP	1.66682195300191	2.8075635852692	5.89202800265548	0.0310245179749006	0.28841483549524
HIST1H3J	1.59522372004879	3.79838985570849	5.91037573201751	0.0310431696661163	0.28841483549524
S100A10	-0.833131565462882	7.39922614612004	5.88837389119097	0.031067907951584	0.28841483549524
PHPT1	1.28286815550565	3.88000564611154	5.88792224663046	0.0310732758946643	0.28841483549524
STRIP2	1.89342921005694	2.73576662765483	5.87870265431486	0.0311830940193891	0.289263986203374
STK10	0.825304889785667	5.01981368338945	5.87446883276348	0.0312336785597177	0.289425643881999
TRIO	0.811089435304946	6.91030261811338	5.87240819054789	0.0312583336803232	0.289425643881999
CCNG2	-0.759576526366187	5.39241444097711	5.86958448077082	0.0312921561492626	0.289425643881999
PRSS12	0.663839328999491	5.7612412355774	5.86926143820872	0.0312960283217635	0.289425643881999
PALD1	1.59582066354927	2.55445403475681	5.86824249298279	0.0313082456965466	0.289425643881999
TMEM108	-3.22862039576655	1.10660628051948	5.86673362220619	0.0313263477550184	0.289425643881999
EPB41L4A	-0.767592267667007	5.25007403161573	5.86651945295428	0.0313289181665792	0.289425643881999
SMAGP	-1.20933368756544	3.81188784698857	5.86464183267628	0.0313514636362867	0.28946444980513
SAMD4A	-1.02310534850949	4.47706270165759	5.85633673099648	0.0314514175016233	0.290217495180184
MAP7D1	0.798655115628592	5.33542276170219	5.84463858131979	0.0315928480546073	0.290981809515378
IL21R	1.69682686394326	2.72177697723264	5.84386078967045	0.0316022782109779	0.290981809515378
PHC2	0.763171998393676	5.34901636960872	5.84326960385548	0.0316094481364396	0.290981809515378
SNX9	-0.71941981105795	6.13866690167974	5.84213428982143	0.0316232226711153	0.290981809515378
PDGFRA	-2.67154338332997	7.32781451855105	7.62696639214557	0.0316264530907455	0.290981809515378
SUN1	-0.703183575349927	5.92637696370364	5.84014948509795	0.0316473209764456	0.291004124526419
CD34	-1.40621610109467	4.82653751586711	6.04285160390871	0.0317450044386494	0.291549390758367
NCF1C	-3.06148683425067	1.06040191548119	5.83103735568938	0.0317582343377789	0.291549390758367
C11orf96	-3.04124951605762	1.3008666073952	5.83055902226173	0.0317640693398615	0.291549390758367
ABCF3	0.940375751685183	5.47314855882972	5.82921035401373	0.0317805280502181	0.291549390758367
MATK	2.99047810220085	1.51595093004612	5.82761986824996	0.0317999507978338	0.291558061382348
SAA1	-2.66732891734886	5.24506056298197	7.35242175760213	0.0318299256816171	0.291663413083761
COG3	-0.696910283803152	5.39927022682372	5.82022163018574	0.031890481762432	0.291935712629445
ELMO3	1.34150882705385	3.20533012018461	5.81878414532353	0.0319081073993092	0.291935712629445
CDK2	1.15119448767261	4.46248816224171	5.81821028413409	0.0319151469856007	0.291935712629445
ARHGEF11	0.677174593305555	5.70558827921805	5.81299062985304	0.0319792612572287	0.292352701841142
ILRUN	0.797041977441693	5.89648818858492	5.80530226921105	0.0320739771848201	0.293048804863507
SYNE2	0.81255254450885	9.74365278321506	5.80040580368783	0.0321344717874945	0.293076935228046
NFKBIB	1.35613512884677	3.28382903482233	5.79936942263378	0.0321472933318874	0.293076935228046
PYCR2	1.1273416190643	3.89102632211215	5.79904136203761	0.0321513531817161	0.293076935228046
MAP3K13	1.0947218395972	5.87176303993285	5.93386475065103	0.0321671867413323	0.293076935228046
CEACAM1	-0.930820730615142	5.68435800232329	5.79754124428836	0.0321699253320854	0.293076935228046
TCF12	-0.655067768730374	6.36727224281196	5.79331795668127	0.0322222798407538	0.2933845087174
MRPL43	-0.986030068027723	4.09527034212904	5.7903722509078	0.0322588563739966	0.29354815151401
PURG	-2.15893616206783	1.82481736067167	5.78576994037148	0.0323161012567027	0.293899574483869
RANBP17	1.35784823884665	3.17602832218458	5.78412409356721	0.0323366019728103	0.293916614360008
CHEK2	1.24591773054689	3.15561085760009	5.76917545475549	0.032523509522964	0.29495849444763
AUTS2	1.02152917235417	5.03497798542817	5.76862687043845	0.0325303929451156	0.29495849444763
IRS1	-0.789242536957936	5.13049829649928	5.76570364509947	0.032567101539988	0.29495849444763
MED12	0.674054327302788	5.49381603702627	5.76566494130147	0.0325675878944232	0.29495849444763
ECM2	-1.07971943069799	4.2763826482556	5.76548702995118	0.0325698236506297	0.29495849444763
INPP5D	0.939792955559188	5.15410820800218	5.76499743635542	0.0325759771583534	0.29495849444763
HMG20B	1.03492712793212	4.28656869016711	5.7635853589449	0.0325937327125914	0.29495849444763
ELOVL4	-2.12477347877529	2.05588725099247	5.76302561934164	0.0326007740868665	0.29495849444763
SPON2	-1.12901420329842	3.67514385183552	5.75835883962959	0.0326595511003508	0.295320949462714
CCL19	1.64646534581952	3.51303077196016	5.75222038047727	0.03273705479269	0.295738561142144
TMC6	1.19720608534208	4.55628081800422	5.75173283227187	0.0327432198691505	0.295738561142144
LRRC8C	0.932500596296677	4.61415943816287	5.74770761146411	0.0327941716017849	0.296008556921419
CYTH4	1.03873903613731	4.30671627508824	5.74640879308004	0.0328106322362357	0.296008556921419
PDE7B	-1.36823875160455	3.16764453599845	5.74294614403746	0.0328545641197261	0.296146871538625
TRNY	-1.31034629672412	3.92238968664965	5.74224247394305	0.0328635003526289	0.296146871538625
SUPT16H	0.683686784180344	6.95552454641584	5.73925633796335	0.0329014547225834	0.296160475991674
COPB1	-0.629170564157511	6.39529793950574	5.73917033519645	0.0329025486034226	0.296160475991674
RFTN2	-1.37158534572742	2.8652749989896	5.73062289468206	0.0330114798599611	0.296740446999273
FHOD3	1.49147652163019	3.71648586687535	5.72995667456981	0.03301998830832	0.296740446999273
PFN2	1.31882537109137	5.08927396924131	5.93156639776309	0.0330233997674582	0.296740446999273
DLGAP5	1.04265149704004	4.61068398049073	5.72496580926122	0.0330838104661547	0.296819423666212
NUP62CL	1.97897147276969	2.3787520886674	5.72474426127381	0.0330866469616181	0.296819423666212
HIST1H3C	1.25459183111134	5.13097699119924	5.87470646388446	0.0331005616345131	0.296819423666212
IGFN1	-2.98452544474627	2.13585400379516	5.72312142651431	0.0331074330218983	0.296819423666212
MAP1LC3B2	-2.90027670170117	1.23294414327322	5.72060610263584	0.0331396810943969	0.296939822821402
FGFR4	3.29463409835986	1.2238740614621	5.70692726544769	0.0333157053774037	0.298306027715672
PDK3	0.759783234947987	5.98659022318663	5.70442208998982	0.0333480627686031	0.298306027715672
DNALI1	-1.86161671682259	2.79282701336522	5.70435956476739	0.0333488708340481	0.298306027715672
RBL1	0.967284820836431	4.93646601464664	5.69598427642849	0.0334573216173353	0.299094828346668
APOD	-2.50857950996992	5.55174855866363	7.15707203946868	0.0334931600359624	0.299094828346668
ZNF702P	-2.83053315860258	1.43781671279924	5.69176938388897	0.03351205786986	0.299094828346668
SETDB1	0.690164809733244	5.42370237245947	5.69170651444313	0.0335128751199004	0.299094828346668
SPINDOC	1.4744014416694	3.17059703475819	5.68456740409153	0.0336058313345529	0.299641877671907
LSR	1.10181251934068	5.14440753847462	5.69710140765765	0.0336289612918194	0.299641877671907
NRG1	-1.44462123509154	5.15477852100478	6.04795223430203	0.0336311404624468	0.299641877671907
GPC1	1.07608295807977	5.90642788016624	5.80702490758698	0.0336566037327469	0.299699520484771
ZNF521	-1.15924802419373	3.63090479908175	5.67785789754893	0.0336934723918106	0.299736301445855
ARID3B	1.34825549954759	3.00591295834442	5.67745635007059	0.0336987260767442	0.299736301445855
RNPS1	0.991472991899806	5.12332884683448	5.6719154996066	0.0337713195208441	0.300212760968676
HJURP	1.29290872971624	3.85452579565981	5.66929858362418	0.0338056694561036	0.300213516884098
HAL	-2.14890961074566	2.36573536251739	5.66901023825347	0.0338094568415643	0.300213516884098
NCSTN	0.797525578044555	5.9639552074729	5.66594597677524	0.0338497366648676	0.300245763522146
ZNF473	1.30596720872703	3.89353799374481	5.66583893435633	0.0338511447687368	0.300245763522146
MEX3C	0.838988981776286	5.08840219620097	5.66187486452963	0.0339033395705855	0.300539772519252
STEAP4	-1.10475769424357	5.78957294652515	5.80770964584014	0.0339332474337081	0.300635997336598
KCNG3	2.97016919023607	1.55442805671358	5.65568947840405	0.0339849730105328	0.300888857630697
BAIAP2L1	0.771371682848757	5.07739583290963	5.65364960294496	0.0340119459220874	0.300888857630697
SPRR1B	-1.87296675188677	7.84457308203446	6.57969166854001	0.034044008239679	0.300888857630697
SLC25A6	1.86332363440704	2.98700709724102	5.65110030350694	0.0340456905278633	0.300888857630697
PIK3R3	0.884790971814995	5.23207131713404	5.65023654924805	0.0340571328809446	0.300888857630697
BCAS1	-1.35850035176977	3.60364431068719	5.64650183850152	0.0341066599435007	0.301157799243703
TMEM79	-1.01521262937556	5.02956069775982	5.64417359992185	0.0341375785697755	0.301262221617722
ARHGAP32	-0.792014431752003	6.87638874129641	5.64137530760513	0.0341747833964559	0.301333168775071
SORD	-1.94823068543088	5.47613519707925	6.56587686455172	0.0341853870889997	0.301333168775071
NPTXR	-2.23843033157292	2.49702558116619	5.63900327738402	0.0342063584714517	0.301333168775071
TMPO	0.796287780525768	6.91022862866296	5.63659594090934	0.0342384388787186	0.301333168775071
CHST3	0.853148736013086	5.17872672060984	5.63560011360138	0.034251719798279	0.301333168775071
SLC4A8	-2.27153835572161	2.7785306468945	5.70651900408911	0.0342602005692679	0.301333168775071
C1orf35	1.22244006270717	3.36471443905392	5.63343403280279	0.0342806289738042	0.301344871631006
PARPBP	1.27490659084706	3.00418590334209	5.62961524855734	0.0343316660983862	0.301565848729077
KLHDC7A	-2.79897100878393	1.40600949085664	5.62819787998943	0.0343506317973416	0.301565848729077
DLC1	-1.13953682414647	4.58088396471693	5.62591756108952	0.0343811706342992	0.301565848729077
EXOSC9	1.05693366736658	4.09185686310151	5.62522112313129	0.0343905039916359	0.301565848729077
HIST1H2BG	0.815104951919482	5.59458522283409	5.62345727558704	0.0344141557435222	0.301565848729077
LOC100129434	-3.68431608446138	1.68334603562277	5.62298900183974	0.0344204381495068	0.301565848729077
IFNLR1	1.22169596711876	3.25574722547175	5.61965528511942	0.0344652029237152	0.301790475545673
EPS8L1	-1.19577169738062	4.35256874338083	5.61695843497914	0.034501466421255	0.301940454054898
CENPM	2.33961884533604	2.40638221586637	5.61180909905224	0.0345708332421869	0.302379810270769
LOR	-3.27641955511647	1.62168972588086	5.60823360303411	0.034619096084222	0.302511836933046
CCND1	-1.7492598025139	5.63756654762368	6.38291381918034	0.034628543721919	0.302511836933046
NIPAL2	-0.7690429867748	5.81013961474723	5.60643212128631	0.0346434431420251	0.302511836933046
LSAMP	-1.8755207190067	3.45828805098109	5.7263800875813	0.0346893966940876	0.302666637501089
ALG2	-1.09047238244387	4.08707897743334	5.60228756384116	0.0346995340160637	0.302666637501089
CIP2A	1.07050579119215	5.08690860391714	5.59367933595829	0.0348163789049664	0.303421069138769
NOD2	-1.22960051100231	4.19156358548422	5.59234441068699	0.0348345404307094	0.303421069138769
NAP1L3	-2.66270242050766	1.55970949828977	5.59167037458437	0.0348437148919101	0.303421069138769
ADGRG5	2.06868505925671	2.06861376265455	5.58780583046909	0.0348963714229885	0.303664094925913
TRIM4	-0.837707495133892	4.61885902972603	5.58679847472089	0.0349101126938087	0.303664094925913
BEX4	-1.45584797199004	3.58546528854887	5.58332834241672	0.0349574976666308	0.303695970708736
OSTC	-0.784030396012093	4.82883277872808	5.58252299666145	0.0349685056355689	0.303695970708736
MYO9A	-0.634527821438903	6.50948065547066	5.57983000061488	0.0350053450470375	0.303695970708736
CDCP1	0.950218944218203	6.58520835616118	5.61173407705134	0.0350132730599043	0.303695970708736
GRHL2	0.786453446749909	6.10270798660627	5.57867238799297	0.0350211949943543	0.303695970708736
SLC9A7	0.853098688335666	5.55195240380521	5.57808371697217	0.0350292582983649	0.303695970708736
ABTB2	-1.07818046635305	3.57807294813623	5.57469188981162	0.0350757606521579	0.303759517892623
SBF2	-0.824743902694465	6.03040580579368	5.5733736800442	0.0350938532127468	0.303759517892623
MIOS	-0.988279300509684	5.01138907378297	5.57333817688677	0.0350943406501205	0.303759517892623
SMC4	0.756330836022972	7.55304837246837	5.57120694588495	0.0351236159018821	0.303846236466995
ACTN1	1.07929513651942	6.94371251393768	5.74536377247455	0.0351575898110446	0.30397348472793
PARP10	0.994761352057058	4.46475227021692	5.56694235202625	0.035182282673078	0.304020393372671
SAFB2	0.924807723387676	5.2791794773373	5.56464697389594	0.0352139076145393	0.304127120005372
SLC9A2	-2.80316039841202	1.74352788862975	5.56063810586879	0.0352692213173687	0.304303652046675
ZNF578	-3.15564122252459	1.35105781820821	5.56037042440126	0.0352729184101254	0.304303652046675
SLURP1	-4.0536919238948	3.68780582449479	6.8334896143846	0.035384924305141	0.305030231009523
FHL1	-1.56864301215317	3.18179277639711	5.55038823996322	0.0354111164012704	0.305030231009523
HK3	2.39775800928291	1.82067334629028	5.55009880980664	0.0354151329748049	0.305030231009523
PLXDC2	-0.638021036875055	6.62528975244742	5.54425526021774	0.0354963426480482	0.305387486925196
PXK	-0.975517112107411	4.51750945179942	5.54294334865877	0.0355146050437033	0.305387486925196
ARHGEF12	-0.645055117386644	7.75415886464708	5.5429384081295	0.0355146738391364	0.305387486925196
PAX9	-1.41966730649842	3.58029043043637	5.53605901523065	0.0356106208906287	0.306045744571476
SCUBE2	-1.19089562881125	3.58620341460256	5.53425732866432	0.0356357998299328	0.306095419442847
JPT1	0.84226743917318	5.25759470783867	5.52601030932823	0.0357513234781643	0.306920638281803
RAD54L	1.87988692935119	3.59196398943966	5.69007700726394	0.0358168335438377	0.307279894225668
SGCD	-1.47215312286517	3.36185286319661	5.52026122721479	0.0358321189793541	0.307279894225668
TPT1	-0.867339684610683	10.424848358615	5.51653613385472	0.0358845857081047	0.307460073737367
FKBP14	-1.25938301236565	4.1503268400108	5.51555399328499	0.0358984340142243	0.307460073737367
RAB5B	-0.636396140204216	6.21003603073777	5.51361494652027	0.0359257934342082	0.307460073737367
SEPTIN10	-0.629074496059217	5.90302428975513	5.51324108070673	0.0359310714222514	0.307460073737367
RBP1	1.58732801707303	4.7878197869039	5.85746980345297	0.0359574977748977	0.307519434899789
TMEM159	-1.01621807944133	4.11909645182642	5.5080017208181	0.0360051340535989	0.307607632564481
SLC25A47P1	-2.49812976263394	1.60638720644351	5.50708851253849	0.0360180615222639	0.307607632564481
RGS12	0.756087190118614	4.94132627619125	5.50644726214887	0.0360271424179467	0.307607632564481
A4GALT	-1.08421483814832	3.73989871888929	5.50409178861078	0.0360605221427874	0.307607632564481
METTL23	1.04537214326247	3.73377577224926	5.50293538450539	0.0360769231226012	0.307607632564481
ZNF248	-0.810664968604318	4.70623915820501	5.50238170117216	0.0360847790022722	0.307607632564481
OR7E2P	4.50241347816093	0.704007287545793	5.74799557075094	0.0361868930019565	0.308311546802306
SEPTIN9	0.681093724175962	7.02036151459399	5.49135283417366	0.0362416845467064	0.308529809632344
CXCR2P1	3.13777676192032	1.62309467931196	5.49009132458233	0.0362596833304211	0.308529809632344
AGFG1	0.625400285478036	6.56295730442066	5.48925970288708	0.0362715544213289	0.308529809632344
BTN3A3	0.926006630054611	5.15872413219011	5.48599085686784	0.0363182606851772	0.308529809632344
ALDH1B1	1.43988910887572	2.82136817167976	5.48421004693444	0.0363437354593303	0.308529809632344
ELOVL1	-0.877277055697101	5.17293295971825	5.4808230189707	0.0363922459681308	0.308529809632344
TMEM206	1.17321279368207	3.31703352704254	5.48016209507785	0.036401720966786	0.308529809632344
PIAS4	1.4708026925899	3.11169792079805	5.48013231894473	0.0364021479060388	0.308529809632344
S100A7A	1.55333928779467	4.3709997219096	5.68151894764508	0.0364091409561446	0.308529809632344
CITED2	-0.967568057432646	4.62137479308684	5.47701659014866	0.036446855024793	0.308529809632344
EXOSC4	1.85101709148696	2.33557754361613	5.47696928222063	0.0364475343409375	0.308529809632344
UNC50	-0.962217644709849	3.87345671948783	5.47643387166868	0.0364552235927047	0.308529809632344
NLGN1	-2.94710117873942	1.94207405109852	5.47563484942026	0.0364667022602397	0.308529809632344
LRRC8A	0.651120878766948	5.93740017153139	5.47390236230022	0.0364916057153418	0.308575051759045
KCNIP4	-1.53120734042868	2.69153433974007	5.4686429838855	0.0365673297956805	0.309004514177929
ZNF273	-1.11013079012879	3.75808842233802	5.46765608651946	0.036581559825361	0.309004514177929
DACH1	-1.08879659341741	3.79988063884648	5.46585314483217	0.0366075733311811	0.309058801280207
GTPBP1	0.77424641117612	5.45781836331681	5.46022139570966	0.0366889717507745	0.309305051499361
CCL20	2.51960032990405	3.74033338124232	5.99753704479917	0.036716204804756	0.309305051499361
MYNN	0.820633796306901	5.42663342552015	5.45672616269557	0.0367395980626663	0.309305051499361
MYO5A	0.707111168248596	6.17622162610948	5.45624888159359	0.036746517617768	0.309305051499361
TXNRD3	-1.73463280663639	2.63342500106751	5.45468870302038	0.0367691476618072	0.309305051499361
RIMBP2	-3.29696257391406	2.67455213577893	5.89084979813469	0.0367813821813319	0.309305051499361
PSCA	-2.48176845962462	4.30746036871688	6.27485039694507	0.0367832583219923	0.309305051499361
PCNX2	0.855522512300957	4.86961605827265	5.45300693198332	0.0367935599001394	0.309305051499361
POLH	0.749571616746121	5.30825307598963	5.44208550891353	0.0369525618328708	0.310476290288002
HIST1H3F	1.77874974762577	4.84287098996463	5.96898032375652	0.0369777669914607	0.31052271706134
FLG2	-4.1091903862351	3.66332340586226	6.70952335510937	0.0370350922058535	0.310810417112235
GFPT2	-2.11285627320893	2.26765912374013	5.43532311195873	0.0370514224341285	0.310810417112235
LINC00342	0.860232334365877	4.93353696234266	5.42915525620289	0.0371418651381899	0.311403554737247
LRCH2	-1.67151318071319	2.53682272706117	5.42616510353905	0.0371858056990663	0.31160638774592
GPR78	-3.15795494745863	1.70334082320678	5.420935105186	0.037262809410008	0.311944689095232
HBB	-1.17959259612032	4.07953603329917	5.41950992622883	0.037283825788119	0.311944689095232
RNF34	0.806348473109625	4.77587155702325	5.41894718384605	0.0372921281333946	0.311944689095232
ZC3H12A	1.0483112858769	5.78509533186853	5.52113667639865	0.0373052556133281	0.311944689095232
SLITRK4	-2.48031881748871	2.15862454752779	5.41568042860498	0.0373403671379679	0.31207290946504
ACSS3	-1.62459058506317	3.03620825766131	5.41037161908108	0.0374189184982167	0.312563851235236
IDE	-0.696662955604783	5.98813762898979	5.40290746647282	0.0375296932191615	0.312972234425543
DUSP16	-0.693811136070724	5.68739744291298	5.40274251994159	0.0375321455662567	0.312972234425543
NUP85	1.63313213532016	5.14365317370298	5.91989795017781	0.0375429106529834	0.312972234425543
SRSF2	0.961567810247592	6.59468852609609	5.46060912633914	0.03754714745976	0.312972234425543
THOP1	1.16123983951855	3.71892531913998	5.39914193821839	0.0375857247382935	0.313063222455343
UBL7-AS1	1.95108495055993	2.19791716543968	5.39666811804204	0.0376225895335323	0.313063222455343
ACBD7	2.60232222249027	1.77759998937711	5.39599273596401	0.0376326615147249	0.313063222455343
RAMP2-AS1	-3.48735502673567	1.49067126422271	5.39534308483208	0.037642352790288	0.313063222455343
KCNJ8	-2.23175723343179	2.0612498732521	5.39381999684346	0.0376650853182496	0.313063222455343
CD55	-1.13164403580163	6.48257570538436	5.63212539507723	0.0376941016355526	0.313063222455343
ZNF334	-2.26785841941335	2.2378137183855	5.39168710481203	0.0376969467434661	0.313063222455343
KIF26A	-2.78819972888216	1.91556980962658	5.38968607343172	0.0377268675091758	0.313146892386788
S100A3	2.70155902801743	1.89085235428008	5.3853158386447	0.0377923122746925	0.313224333784947
SPHK1	2.06000238596943	2.92250913000655	5.41795609783446	0.0378106096061418	0.313224333784947
CKS2	1.37002272937683	3.59283487943554	5.38303831240578	0.037826471906754	0.313224333784947
RNF11	-0.732088481191656	5.7709193332968	5.38253864156033	0.0378339711561492	0.313224333784947
DYNC2LI1	-1.1420722912734	3.31795037796866	5.38244005906362	0.0378354509280759	0.313224333784947
GSK3B	0.601441453115066	6.39422149718851	5.37829529796691	0.0378977280566009	0.313455810747724
ESYT1	0.694242886983262	6.12458682958391	5.37793532400278	0.0379031425886722	0.313455810747724
TONSL	1.94570860105488	3.14009082803985	5.43804566900062	0.0379249692804013	0.313472022145339
ATP13A2	1.11122074834961	4.30586385277019	5.37210458957388	0.0379909733646859	0.313853177341036
TMEM9B	-1.01256755265811	4.63841606672091	5.37032017089453	0.0380179010800324	0.313911282648787
RALY	0.735269821098645	5.86988660896829	5.36505222130613	0.0380975292105243	0.314404243416769
RHOJ	-1.42097830993753	2.84057323369877	5.35844575396762	0.038197669879907	0.315065882402014
CACYBP	0.740528107804545	5.29181299859555	5.35660553599204	0.0382256194910287	0.315131687538632
SDR39U1	2.28596167190801	1.93804957986767	5.35135389046676	0.0383055162056363	0.315466106973199
VOPP1	2.52665705229669	5.61091857945416	6.74484613945034	0.0383260171118741	0.315466106973199
NONO	0.676395568484692	7.50115086621177	5.34999887786865	0.0383261630691186	0.315466106973199
LAG3	1.88033066663297	2.23998644912686	5.34430839229638	0.0384130156596828	0.31601614916274
ABRAXAS1	-1.43818085617466	2.98394503176626	5.33738767641593	0.0385189601577742	0.31658501224074
DERA	1.093963961547	4.2972313532839	5.33534537413332	0.0385502906474026	0.31658501224074
LMBRD1	-0.836110953529339	4.77187204505718	5.33513421627397	0.038553531697487	0.31658501224074
MEIS3P1	-3.17735853238051	1.69778759689386	5.33455537272878	0.0385624179939605	0.31658501224074
WWC2	-0.852206335571987	4.63129976019676	5.32901905959856	0.038647533431309	0.317079765135937
SGPP1	-1.64993986003182	3.36049851728512	5.34875751123105	0.0386628726865798	0.317079765135937
ZNF587B	-1.04766865158324	4.04555662353742	5.31930446116675	0.0387974258226578	0.317909625320107
HPRT1	1.14964655782834	3.96420569483427	5.31758224747312	0.0388240708946294	0.317909625320107
ZSCAN18	-1.60210272680907	2.75884349095451	5.31755426770501	0.038824503960444	0.317909625320107
CD274	1.22270471377448	3.47366026954241	5.31000674537374	0.0389415329606966	0.318702514827195
PARP6	0.801098079178867	5.12241320112467	5.30582721201397	0.0390065194571088	0.319021398966963
B4GALT1	-0.695127268096109	6.87155106275252	5.30490134917048	0.039020932885876	0.319021398966963
TRIM45	1.82932698877763	2.80760917251577	5.30204441003494	0.0390654483634953	0.319097254889346
STARD13	-1.07203735877142	4.01918945996015	5.30076309152926	0.0390854328565815	0.319097254889346
NFKBID	1.73453710878803	2.58919183785325	5.29945793743936	0.0391058015950899	0.319097254889346
ZFP82	-1.48828443941653	2.66278061601026	5.29911838860026	0.0391111027920651	0.319097254889346
BPIFB1	-3.74534793705732	7.2014881429275	7.5173849445496	0.0391698442208442	0.31941135501845
EPB41L5	-0.801365465173094	4.8432072234448	5.28837112717004	0.0392793360919852	0.320138762497642
CADM1	-1.45310795005565	3.85638114350093	5.30818705741131	0.0393092559694729	0.320217217316631
CKAP2	0.731191827478323	5.73642754779065	5.28415889286865	0.0393455071094379	0.320257152756124
CPNE6	4.49412892949617	0.680452954553067	5.51782702523588	0.0393793533088147	0.320257152756124
HELZ2	1.00415535359084	4.65595609884042	5.27932033865735	0.0394216806418962	0.320257152756124
MBOAT2	-0.755305403010193	5.98150803615791	5.27865967906224	0.0394320950184955	0.320257152756124
MAP4K3-DT	-2.66135521969465	1.23178464087244	5.27814554993938	0.0394402018083147	0.320257152756124
MADD	0.665949860743827	5.56435146588477	5.27730549893064	0.0394534519968177	0.320257152756124
MARCKSL1	0.916128041550284	4.47555887101493	5.27665300437249	0.0394637474925403	0.320257152756124
C1QA	1.58644701490624	4.35050838594231	5.49465163845723	0.0394765296983752	0.320257152756124
FLYWCH1	1.29448673199013	4.29582085785814	5.28341663611736	0.0395181559104022	0.320326870921876
CLIC3	-2.50169513371129	3.08985834122376	5.59282431343704	0.0395257251844155	0.320326870921876
COMMD1	-1.12004389932386	3.4453500521815	5.26021017501686	0.0397242503205177	0.321770506061319
AKIRIN1	0.779819970386545	5.12190874567266	5.25623394158308	0.0397875520264916	0.322099215399308
THUMPD1	-0.671256749151496	5.52912021964421	5.25509804532445	0.0398056575213037	0.322099215399308
AATBC	1.49718543974177	3.25360002534979	5.25313459185288	0.0398369768668776	0.322179652063382
SLC22A3	-1.26570536833958	3.89242977797553	5.25069626767895	0.03987591171823	0.322179652063382
MFSD2A	1.26949101104191	3.35708932095645	5.25063736616079	0.0398768528094167	0.322179652063382
SNORD116-1	-3.18589533303423	1.40671917014235	5.24860890876992	0.0399092783289941	0.322269254493741
ZNF90	-2.00818308552503	2.15232846741851	5.24620734561993	0.0399477085750932	0.322269254493741
STXBP6	-2.43838040640546	1.96209861130244	5.24611326952444	0.0399492148925633	0.322269254493741
C1QB	1.54733526937472	5.31332181688681	5.72245022336689	0.0400082081669292	0.322387830409819
PDHA1	0.756253061877279	5.03229736966277	5.24007798854567	0.040045991171023	0.322387830409819
MMP19	-1.6206090173045	2.50218707001142	5.23907778039229	0.040062056498799	0.322387830409819
UNK	0.913917364028151	5.02305474495918	5.23898333117979	0.0400635739363178	0.322387830409819
MYADM	-1.02562912810385	4.22054696130194	5.2375292583546	0.0400869439465831	0.322387830409819
BICC1	-1.13589676858265	4.35208488517303	5.23681793216863	0.0400983823563563	0.322387830409819
ENPP4	-1.16419412829077	3.468580840597	5.23628628622531	0.0401069339688495	0.322387830409819
CCNE2	1.05144301626979	4.35775943216814	5.23273029147873	0.0401641884947867	0.322683671211425
PCDHGB4	-2.96674045698671	1.96588658762826	5.23113643345651	0.0401898824818172	0.322687101162378
CARMIL2	1.75667163355684	2.57964132751886	5.22944927146123	0.0402171018739621	0.322687101162378
SLC6A14	-0.974878996149522	5.17502240898466	5.22890009084573	0.0402259666636921	0.322687101162378
C3orf52	1.31525570513387	2.96315106051668	5.22514586152442	0.0402866291014363	0.322776154253887
ITPR2	-0.744637682111142	7.1965291934292	5.22193310958478	0.0403386284688011	0.322776154253887
PHYHIP	-2.78371362428242	1.50985513305852	5.22000808083798	0.0403698238640676	0.322776154253887
ZKSCAN7	-2.10139164473026	2.05598559395059	5.2183839004174	0.0403961662688177	0.322776154253887
BATF2	2.43963143131547	2.24909874765614	5.21825041045208	0.0403983322364368	0.322776154253887
SAP30L-AS1	-1.7319693066719	2.75785296700188	5.21657173751842	0.0404255816592966	0.322776154253887
HIST1H4A	1.44501065854992	3.37976386452676	5.21621475965069	0.0404313791965995	0.322776154253887
TTC22	-1.17078984042148	5.99494007134434	5.4799060217402	0.0404346087579494	0.322776154253887
SLC6A2	3.19462461581716	1.25501324224154	5.21594742536378	0.0404357215148942	0.322776154253887
LOC102724378	-2.96506116663784	1.0050983489385	5.21512229967212	0.0404491275508354	0.322776154253887
RPL29	-0.685951434181103	6.90932923922834	5.21432511661181	0.0404620846133588	0.322776154253887
TEP1	0.764126874376478	5.69107353101678	5.21170446096956	0.0405047143772183	0.322784294059258
ANXA4	-0.662771184322022	5.55904465278602	5.21159748459973	0.0405064556776066	0.322784294059258
PTRH2	1.01015587474092	3.93190446210699	5.20985661173276	0.0405348051241847	0.322784294059258
UBQLN2	0.794542804176289	5.12826701929459	5.20860914061	0.0405551342184071	0.322784294059258
ZNF202	-1.0463173921659	3.53391179581444	5.20798021954265	0.0405653878648526	0.322784294059258
BEX2	2.75764100685432	1.84062262083456	5.19981750955998	0.0406987489772264	0.323682237959503
ATP1B3	0.837537904630667	6.81925131996858	5.19337337573587	0.0408044005081969	0.324359010387324
LRRN1	-1.76981210274787	3.30303317018039	5.23362280670651	0.0409365563014386	0.325204217017421
CAD	0.810469880633993	5.25082039356744	5.18436702857677	0.0409526063218559	0.325204217017421
RECQL4	1.69358006085923	3.03845132531434	5.18315757659746	0.0409725574136912	0.325204217017421
FGD3	1.00442060821979	3.7233667563405	5.17688294853817	0.0410762492158583	0.325863316428873
SH2D3C	1.17168307957965	3.21022228654137	5.17511108835434	0.0411055866868327	0.325932187101273
B3GLCT	0.938701527408243	3.93371647170968	5.17309030242272	0.041139076145911	0.326033893775153
TICRR	1.0258613083157	4.73707022010685	5.16961751638307	0.0411967046787316	0.326125182136966
CAST	-0.675953063381848	8.40520924132097	5.16896075917124	0.0412076139099389	0.326125182136966
STIL	1.34910185766416	5.34527901415496	5.47770338130757	0.0412125998593771	0.326125182136966
MYH14	0.839688815851704	6.88614512804238	5.16537536983885	0.0412672305221094	0.326380841834277
APLP1	3.37040093519823	1.7410696406212	5.16236960898291	0.0413172883132592	0.326380841834277
KLHL2	0.824263720229472	4.35392058176956	5.15975588172459	0.0413608758970355	0.326380841834277
LAGE3	1.93300585995032	2.03082112850127	5.15905602224187	0.0413725563189381	0.326380841834277
FOXP4	1.08742826011731	3.73519397754392	5.15829151875333	0.0413853201107198	0.326380841834277
RHOD	-1.39391115473454	3.45152525279182	5.15774013400962	0.041394528678378	0.326380841834277
SETD1A	0.910171453106462	4.15848872520159	5.15717934030848	0.0414038968825375	0.326380841834277
TM4SF1	-0.741069330351119	5.85678930519461	5.15571390849672	0.0414283892054746	0.326380841834277
RNF2	0.807452017010764	4.59713957916584	5.15555367658247	0.0414310682675744	0.326380841834277
FERMT2	-1.31488263553402	4.49606542337417	5.25636390703124	0.0414533534019503	0.326393444775137
LPA	3.13353189782492	1.56189816784334	5.15037366124421	0.0415177887162911	0.326737749702921
DIO1	4.3972918696005	0.652807988960901	5.36928854994013	0.0416220202363777	0.326905852319464
GBAP1	4.3972918696005	0.652807988960901	5.36928854994013	0.0416220202363777	0.326905852319464
UTS2B	4.3972918696005	0.652807988960901	5.36928854994013	0.0416220202363777	0.326905852319464
TUBB2B	4.3972918696005	0.652807988960901	5.36928854994013	0.0416220202363777	0.326905852319464
DNAH12	-3.45929388971185	1.59810486644707	5.1419015817988	0.041660088470752	0.327042057701491
CTLA4	1.90513741879901	2.52817188646168	5.140268943419	0.0416875774043632	0.327095118778442
NOVA1	-1.84088796075079	3.01952591495637	5.14509752205106	0.0417453877449688	0.327385921087407
PSAT1	1.15292169801844	3.81559928852193	5.13430854804495	0.0417881166224182	0.327558217677663
PSMB10	1.45081836344615	3.66251814159878	5.12910148689113	0.0418761847835847	0.328085560923626
GMPS	0.826833078235173	6.12212278991876	5.12564944465705	0.0419346916240272	0.328168700137847
RAI1	0.791122194024895	5.41356318521139	5.12523300467277	0.0419417562153813	0.328168700137847
RBM43	-1.74254501195364	2.98951520352271	5.12428590839743	0.0419578282633325	0.328168700137847
BICRA	1.27081894657172	3.08161334788729	5.1235696582239	0.0419699877608325	0.328168700137847
ZNFX1	0.633048123400944	6.6519183641863	5.11839990160267	0.0420578771055221	0.328578747246357
MAP3K6	0.744155736209511	5.60057985861227	5.11785625415235	0.0420671321939757	0.328578747246357
LMF2	0.987953201291055	4.84529627459085	5.11681292380199	0.0420849007025088	0.328578747246357
FOSL1	1.66254966212148	2.59039838707048	5.11556255660509	0.0421062069282522	0.328582511929224
LRCH3	0.791305773380239	5.95578104790971	5.11402968314514	0.0421323445634834	0.32862395692892
S100A9	-1.15176657595175	11.3401401820305	5.1087949736536	0.0422217492935402	0.329036285123899
HAGLR	1.84137570774233	2.73829603981699	5.10766072074884	0.0422411511808337	0.329036285123899
ADAMTSL1	-1.83847757914118	2.59211937491183	5.10702051448931	0.0422521068688833	0.329036285123899
STARD5	1.09347658704286	4.12415710250655	5.10605594533716	0.0422686196809775	0.329036285123899
IGF1R	-0.791035081908304	6.6429533835881	5.10467583188945	0.0422922597006862	0.329057971310221
PRMT1	0.802553152011131	5.432323805415	5.09802035342505	0.0424064827238457	0.329771229867518
IQCA1	1.56809387603053	3.01928665545684	5.09577420171374	0.0424451145606643	0.329771229867518
CHMP4C	-0.965715903313834	3.86982533323613	5.09568616530167	0.042446629562135	0.329771229867518
SNORD33	-1.05447329299064	4.96766448825335	5.09153214826307	0.0425181884259042	0.330164613765916
DBN1	1.06304797747284	4.461308287828	5.09031773331273	0.0425391355618011	0.330164790963925
PLCH2	2.3101246081889	2.81589713216038	5.19841876893255	0.0425612660782201	0.330174148204638
TLDC2	1.0416874218524	4.30376580891879	5.08598934903441	0.0426138947033832	0.330321690335122
IL1RAP	1.63982909996403	5.90195676002501	5.77320022892605	0.0426221535916287	0.330321690335122
GFPT1	-0.712442409785068	6.64600361121307	5.07985197190013	0.0427201666279256	0.330541281312634
NCLN	1.1596896530882	3.82791798916994	5.07981367139827	0.0427208308107634	0.330541281312634
SYCP2	1.53852512661081	5.88708110875684	5.68463487887125	0.042721012529712	0.330541281312634
TXLNA	0.732552693723573	6.67702215109065	5.07903823258251	0.0427342806184025	0.330541281312634
RGN	-3.04581982025271	1.29324408463939	5.07607115875519	0.0427857903752818	0.330777553322671
EHBP1L1	0.614043973815197	6.41950963692148	5.07358780085043	0.0428289594045962	0.330949143215045
TBX6	2.85572955992334	1.53342963882947	5.06534057855613	0.0429726959382862	0.331897292809701
LCE3D	-3.74593273912149	4.67583052810222	6.65184820767118	0.0430697215374681	0.332284027226161
CKAP5	0.582320846511432	6.80691289662972	5.05875452714588	0.0430878931811142	0.332284027226161
CETP	3.1682250378016	1.20243822239173	5.05855974922289	0.0430913056512385	0.332284027226161
LRWD1	1.58309654755853	2.58455395870518	5.05766399566595	0.0431070032151564	0.332284027226161
ZNF385A	0.925058494243151	4.34306097107399	5.05392699371284	0.0431725654810925	0.332626909534257
FBN1	-1.87940088512087	7.56875962305945	5.93767719649827	0.0432267628275537	0.332726473273252
BRPF1	0.928569111271471	4.52566172617393	5.05079178146312	0.0432276614620805	0.332726473273252
RHBDF2	1.38415171833228	4.80027926785148	5.25064199075384	0.0432616627375851	0.332805648568502
TTLL5	0.724175377555047	5.76926441541409	5.04781043012047	0.0432801312416861	0.332805648568502
DNAH6	-2.96576595587471	2.41450133052711	5.21630678881323	0.0433600894045353	0.333258086076065
CNST	-0.768714888533816	5.06984242183133	5.04199648323161	0.0433826710078703	0.333269311505932
MATN2	-0.86944095234426	4.94670031261724	5.0397590507571	0.0434222093246158	0.333410725514897
CD14	1.04304212811155	4.26891014158274	5.03511572362338	0.0435043998562704	0.333839823112523
FAM3A	1.25255231120758	3.02731415131782	5.03421256973799	0.0435204078929248	0.333839823112523
PYHIN1	1.57453212696487	3.18109759943082	5.03056722550803	0.0435850914469878	0.334024992601514
RNF222	-2.51971044527602	2.07827068142039	5.03008088963495	0.0435937297157304	0.334024992601514
TMEM119	-1.79488312890531	3.37947572639543	5.12899781367046	0.0436293844888157	0.334024992601514
PPDPF	-1.18873570143711	5.19817230189821	5.18398642969983	0.0436500148282933	0.334024992601514
GHDC	-1.78711157148816	2.3207653522095	5.02363762870043	0.0437083671136861	0.334024992601514
CLDN18	2.21192004355709	2.05823243778829	5.02262762226012	0.0437263694941433	0.334024992601514
GAB1	-0.72343122684047	5.47288424612443	5.02015606137159	0.0437704598995342	0.334024992601514
WRAP73	1.11401689546013	3.44322234838192	5.01657665713797	0.0438344070896265	0.334024992601514
SAFB	0.62046640652893	6.13629209718989	5.01619649318226	0.043841205370592	0.334024992601514
SEMA3F	0.921429529950143	5.92991338063146	5.03790839741809	0.0438426557777101	0.334024992601514
RPL7A	-0.701058709546908	8.40890830274256	5.0156203170735	0.0438515112313568	0.334024992601514
ONECUT2	3.34079076808396	2.13165339735616	5.11408736379123	0.043858459666412	0.334024992601514
ACAT1	-1.23803331899482	4.34798356657392	5.02850827508625	0.0438616065580342	0.334024992601514
MEST	1.41984709660639	3.92137044439462	5.0379346533411	0.043896490119986	0.334024992601514
HS6ST3	-2.50384910540733	1.72273279182295	5.01297266711231	0.0438989059149908	0.334024992601514
HIST1H3I	1.2056908739365	4.77414671876171	5.07663028638327	0.0439101864253924	0.334024992601514
NEPRO	0.760944595548129	4.84262333818509	5.01169551375366	0.0439217896062342	0.334024992601514
LAPTM4A	-0.846509134775235	6.78803999696876	5.01116504307137	0.0439312986118648	0.334024992601514
MAGI2-AS3	-1.73990646621311	3.7181456281279	5.1708382553489	0.0439467573763066	0.334024992601514
TCIRG1	0.883256059098023	4.83202784354591	5.00901745375825	0.0439698204961952	0.334039382575573
WNT5A	-0.708487499128777	6.00277916205224	5.00665998655401	0.0440121533291814	0.334200080549159
ZC3H12D	1.34163283626948	2.81646326413812	4.99626547915895	0.0441993862486059	0.335349523297949
ZNF407	0.664835683741337	5.84886767676867	4.99589739091712	0.0442060338715846	0.335349523297949
GFRA2	-2.63233415611031	1.75305005043365	4.98730957703528	0.0443614670414399	0.336366933419933
CDKN2D	2.3167598985497	1.78684433521865	4.98532892503218	0.044397407700072	0.336477759894062
ARRB1	-0.738260476189294	4.78730304795314	4.97934677207363	0.0445061697949075	0.337140111950958
CDT1	1.38554636621431	3.54206395866719	4.97577924916029	0.0445711823041338	0.337382517468704
KSR1	-0.776220485337159	5.11894028856064	4.97524469522743	0.0445809334509315	0.337382517468704
KREMEN1	0.844653723218429	5.76199891082851	4.97239531985077	0.0446329536498674	0.337399924523688
LOC101928068	-2.52539250600264	1.47206741062083	4.9719310501504	0.0446414365312063	0.337399924523688
SUMO2	0.714462432620192	6.45952573208022	4.97109832193564	0.0446566564955091	0.337399924523688
SNAPC3	-0.73633096987581	4.88372367437248	4.97004315670954	0.0446759508695491	0.337399924523688
NAT9	1.04991431553249	4.10125441587929	4.96926710514115	0.0446901478074977	0.337399924523688
PTPN6	0.788853768901297	4.87559448258066	4.96644835824275	0.0447417586407302	0.337628029455802
PLBD1	-0.750394816413489	5.61929805098169	4.96434550727397	0.0447803077639377	0.337757397804576
AK3	-0.667025222134052	5.37064695226241	4.9615783310131	0.0448310954861436	0.337926858046134
EGLN3	1.52298023656244	5.20490990166603	5.39475986162628	0.0448456075003869	0.337926858046134
C14orf28	-2.15320956183754	1.8849982467417	4.95932627856183	0.0448724794613779	0.337967949127008
MTMR2	-0.759553952387833	4.83600842999497	4.95410491572136	0.0449686029979499	0.338091114651699
STAG3	2.07631847874808	3.29137240311988	5.14844640480279	0.0450154028040456	0.338091114651699
PDE3A	-2.00421324839996	4.32661331741116	5.45652692753349	0.045016215676885	0.338091114651699
SOX2	1.37442948821815	4.31496625345038	5.04744654989129	0.0450269952750463	0.338091114651699
MICALL2	1.04296049220907	4.24447470094524	4.95044714145742	0.0450360875022638	0.338091114651699
NIPSNAP1	1.02734292589083	4.06529989812716	4.95003442681608	0.0450437094970243	0.338091114651699
CUL9	0.786164589744554	5.38129760409515	4.94927780750398	0.0450576866981911	0.338091114651699
TMED7	-0.725887682234985	5.57433875337145	4.94913932245911	0.0450602455233236	0.338091114651699
THBS2	-1.3652791287588	6.78022840939221	5.42766992823756	0.0450985759895801	0.338116711595999
FBN2	-1.571690653427	3.35395322493781	4.94658569513859	0.0451074606159963	0.338116711595999
H2AFY2	0.910855153938053	4.19724580224041	4.94537869248304	0.0451297979066255	0.338116711595999
NFAT5	-0.620642037545332	7.62217772395012	4.94432168576228	0.0451493701332639	0.338116711595999
DAB2IP	0.767742826910026	5.67326281688637	4.9380806731709	0.0452651391240411	0.33882287961966
SPARC	-1.4731746698042	8.36156257539845	5.38252334950306	0.0453738109758769	0.339475278989266
NTN4	-1.13791484448503	3.98332993726099	4.93003616959067	0.0454148844739315	0.339621546025671
NCOA1	-0.597939076692735	6.62017476179351	4.92734503095282	0.0454651106784843	0.339781404251101
PRKX	0.747034568872944	6.58469997705886	4.92651332565028	0.0454806466382359	0.339781404251101
RASSF5	0.734303391871887	5.10599473835168	4.92543159962281	0.0455008623602622	0.339781404251101
NUDT12	-1.09872680599073	3.69256998238806	4.92390262997021	0.0455294546107419	0.339834089074218
NSUN5	1.68483986369963	2.32675327928834	4.91831552191109	0.0456341176207821	0.340037731118194
FOXN1	0.973545105262031	4.27836996721256	4.91800463682082	0.0456399498299749	0.340037731118194
IGKV3D-15	1.84857992609972	2.76606994589901	4.91772890440818	0.0456451233175568	0.340037731118194
LRRC8B	0.828833155515652	5.2155087921174	4.91683150190057	0.0456619658599582	0.340037731118194
BLACAT1	3.40949397038444	2.04322936743011	4.96939311044975	0.0456644877520409	0.340037731118194
DFFB	1.94959725191221	2.23223688426824	4.91256323571057	0.0457421745571674	0.340455552989408
SEMA3C	-0.792102502457954	6.22026776198192	4.91007697681559	0.0457889733838874	0.340643192373578
FXYD3	0.921526192412604	6.34176555174993	4.95454030986935	0.0458486764544233	0.340715672086333
HERC2	0.638341432427596	5.34464147771106	4.90615760810319	0.0458628635370362	0.340715672086333
ZCCHC3	1.38089643506014	3.10807564311522	4.90612414604723	0.0458634949940662	0.340715672086333
ANK1	1.56728012729853	2.68037460679563	4.90438037109368	0.0458964158303855	0.340799786064778
MYCT1	-1.59399878744031	2.38738111105318	4.90239811443477	0.0459338731832122	0.340917490572863
SIX4	1.21535844599818	3.81321516586945	4.89996235327753	0.0459799499975739	0.341099027273963
SLC47A1	-1.42070524920478	2.82060395152133	4.89678546993242	0.0460401292705442	0.341240146284113
CD48	1.16278801085832	3.98276491277431	4.89667491429875	0.0460422252005118	0.341240146284113
ATF3	1.21563171338792	3.31979685562103	4.89116840504844	0.0461467624394571	0.341854349545631
SCGB1D2	-6.49672745958296	6.50454672580328	6.97301749432549	0.0462056202573086	0.34212974286254
PIK3IP1	0.787573295176261	4.5422514926501	4.88539229377228	0.0462567220132205	0.342347474974956
PCNT	0.665968562355037	6.20524352335783	4.88245891024891	0.046312684259131	0.342480071890639
MTHFSD	1.13765489542122	3.29441533428422	4.88140170465034	0.0463328731026289	0.342480071890639
NIPAL4	-1.06018489641357	3.3551302962036	4.87971271722684	0.0463651484878485	0.342480071890639
PDZD2	-0.851236840398438	5.43183925200494	4.87951787051538	0.0463688735979436	0.342480071890639
IRF6	1.05007548338543	7.32570189504642	5.04205520229007	0.0463831620273969	0.342480071890639
COLGALT1	0.732353602731947	5.61680427809377	4.87742971445636	0.0464088176992168	0.342483782964125
KLHL35	2.16288772757719	2.05121973810076	4.87647600699036	0.0464270747043706	0.342483782964125
ZFP36L2	-0.645279967175809	5.79792707317832	4.86981158759918	0.0465548921717115	0.343232792703748
ARHGEF16	1.51889045950616	4.16736179321474	5.0213893862237	0.0465763079013365	0.343232792703748
CCR7	1.18363066965278	3.34979564844795	4.86778372508793	0.0465938679239134	0.343232792703748
ABCC10	0.977788969215037	3.97661816061149	4.86518762363237	0.0466438220825035	0.343235871798608
AURKB	1.51797939312213	3.40620064756866	4.86516491195262	0.0466442593820424	0.343235871798608
RHOBTB1	-0.990943609649543	4.2007768353463	4.86437124553358	0.046659544014704	0.343235871798608
HIST1H3B	1.16084030988193	5.53597122914986	5.05319148286219	0.0466950483769991	0.343243831746989
RPS23	-0.63815511053595	7.69145125607291	4.86152817971606	0.0467143455331743	0.343243831746989
UTP25	0.787710989781105	4.94228826232539	4.86092998998056	0.0467258857083803	0.343243831746989
TRIM59	1.08113017482834	4.73034382029383	4.85738597316945	0.0467943260364289	0.343586631237232
ENO1	0.946444313635972	9.20406327910719	4.85358546837737	0.0468678523732153	0.343966438417193
GABRE	0.692302002937519	6.83500495959585	4.84938625534019	0.0469492525303318	0.344403652104186
ITIH4	-1.54927503339407	3.10544972575141	4.84786781477111	0.046978728412861	0.344459737744671
LCK	1.18963688676889	3.68316222630316	4.84335009311803	0.0470665567361418	0.34457132381132
THNSL2	-1.42692389404997	2.75974814394983	4.84300276808709	0.047073317128449	0.34457132381132
MYPOP	2.06925494611808	2.00797597444919	4.8425645236601	0.0470818488431293	0.34457132381132
PPIH	1.07283291074366	3.67833211556904	4.84040721931487	0.0471238739928466	0.34457132381132
NT5C2	-0.64279952975074	6.44560560166359	4.84038130824865	0.0471243790225175	0.34457132381132
OLFM1	1.76407682311613	4.26272605137189	5.17419941094449	0.0471330705925651	0.34457132381132
ST6GALNAC2	1.0099536191999	5.08075072100623	4.83923088506841	0.0471468082963838	0.34457132381132
CRY2	-0.911106805937229	4.43740397028184	4.83567570551534	0.0472162024967958	0.344918731109695
MCFD2	-0.609657385902596	5.96757282810159	4.83323243233607	0.0472639638077516	0.345055441599858
SPA17	-2.22949038225435	1.84164915342597	4.83248158835755	0.0472786529399134	0.345055441599858
SLC25A19	1.7784710595939	2.22170694001764	4.82810075756671	0.047364465918693	0.34552191758255
SNX21	-0.955546603725595	3.82316970940693	4.82357756285577	0.0474532625188381	0.345785407853756
HCFC1	0.700644632013036	6.14703079047792	4.82218049345311	0.0474807290507065	0.345785407853756
USP37	0.672040316159676	5.4285726914946	4.82149213875599	0.0474942691483593	0.345785407853756
DNAL1	-1.01839601709042	3.7266401529281	4.8212876924518	0.047498291541775	0.345785407853756
ANK3	0.680061207153467	6.84298836975932	4.82068473663838	0.0475101568050537	0.345785407853756
ZNF714	-1.51132591704021	4.02497808435831	4.93004361711361	0.0475585673812329	0.345842571054037
BBS2	-0.916946447918646	4.64527936440963	4.81784595344687	0.0475660673064548	0.345842571054037
HIST1H2BD	0.780306859230439	5.93981962743316	4.81574473070155	0.047607501920538	0.345842571054037
CKS1B	1.50326021827158	3.56698932496404	4.81701846607454	0.0476235092649527	0.345842571054037
KCNJ2	0.869554621651425	4.29265531190016	4.81363806582608	0.0476490870690732	0.345842571054037
ANKRD49	-1.11086621699885	3.53760324767433	4.81361623086483	0.047649518313675	0.345842571054037
MCM10	1.32298666345053	3.75569460112613	4.81186755150515	0.0476840701794439	0.345934226832848
ADPGK	0.884533146278755	4.74435932258233	4.80867512292094	0.0477472259496833	0.346233216112156
ERO1A	-1.04830350293295	8.29776203855516	4.90396885497	0.0478027283891858	0.346342368456677
NFATC2IP	0.766063493559407	5.13530481562665	4.80507806764172	0.0478185060161882	0.346342368456677
CLEC11A	-2.05207393349276	2.20628425781794	4.80459303139093	0.0478281273127004	0.346342368456677
ACOT7	0.966952492476438	3.8870902033467	4.79746536535006	0.0479697800429888	0.347157434389632
3-Mar	1.52900526169808	2.54153955498445	4.79671677646666	0.0479846862541218	0.347157434389632
AIP	0.921808733306525	3.84492160414729	4.79508314049351	0.0480172350777853	0.347233708658284
PRDX5	-0.72856692278804	5.76436796643944	4.7923987105144	0.0480707773010794	0.347461655993464
UBA7	0.793576002045294	5.43990078622795	4.7895695501554	0.0481272833384253	0.347582992947748
IL7	-0.84937791682526	4.29166363363166	4.78935256055311	0.0481316204823392	0.347582992947748
PHLDA1	-0.829228558836344	6.10673791988616	4.7869981736658	0.0481787094746173	0.347763886916737
TAF6L	1.33655460494665	2.75678759287723	4.78305245474766	0.0482577492434544	0.347771265633322
TESC	-2.82502199227072	0.937065705405396	4.78213873102795	0.0482760748075177	0.347771265633322
ELL2	-0.708885532576631	6.88752630089452	4.78070626896233	0.0483048208553767	0.347771265633322
LINC01605	2.24690902680598	2.19148361017064	4.77900206453543	0.0483390467175448	0.347771265633322
ZNF431	-1.09798922765787	4.73859934873883	4.78554257268231	0.0483539993642958	0.347771265633322
REXO2	-0.772894247260378	4.64309842056827	4.77747269966672	0.0483697858768571	0.347771265633322
KCTD6	-1.30946994412199	3.15240732236759	4.77680717067731	0.0483831698237613	0.347771265633322
DZIP1	-0.899178591900319	4.45037285094781	4.77666345004059	0.0483860606601282	0.347771265633322
ZNF618	1.0444557204804	4.63696469065254	4.77642360753808	0.0483908853769995	0.347771265633322
TRPS1	-0.664115759599095	7.16276077697678	4.77505800990123	0.0484183669356651	0.347771265633322
OSBPL11	0.840861509642614	4.85162741216418	4.77365465792652	0.0484466276714906	0.347771265633322
CACNA1C	-1.09306874894968	3.63231615276657	4.7721498926701	0.0484769525376298	0.347771265633322
IL20RB	0.829226592972923	6.41670533523376	4.77152675365964	0.0484895170119947	0.347771265633322
[truncated: 47 more rows]
