# Supplementary material for: Markers of Angiogenesis, Lymphangiogenesis, and Epithelial–Mesenchymal Transition (Plasticity) in CIN and Early Invasive Carcinoma of the Cervix: Exploring Putative Molecular Mechanisms Involved in Early Tumor Invasion
Source: Int J Mol Sci. 2020 Sep 6;21(18):6515. doi: 10.3390/ijms21186515 (PMC7554870; doi:10.3390/ijms21186515)
Supplement: Supplementary file 1 [file ijms-21-06515-s001.zip › Supplementary Files - revised/Table S5_ CIN_CR_mapped_stats.xlsx]

## Sheet: Sheet1
Table S5. Quality statistics of reads.
	Norm	CIN_1	CIN_2	CIN_3	CIN_4	CR_1	CR_2	CR_3	CR_4	CR_5	CR_6	CR_7
Total read pairs	3924574	5949941	5974415	3423396	3289602	6191237	6093478	5548085	4171106	3609129	4031685	3709954
Aligned concordantly 0 times	0.0669	0.5452	0.2159	0.1201	0.1138	0.2402	0.1297	0.3069	0.0835	0.1695	0.1071	0.1204
Aligned concordantly exactly 1 time	0.2895	0.1688	0.4577	0.2126	0.4769	0.5439	0.5447	0.2885	0.5006	0.4028	0.562	0.4032
Aligned concordantly >1 times	0.6436	0.2861	0.3264	0.5673	0.4092	0.2159	0.3256	0.4046	0.4159	0.4277	0.331	0.4764
