# Supplementary material for: Markers of Angiogenesis, Lymphangiogenesis, and Epithelial–Mesenchymal Transition (Plasticity) in CIN and Early Invasive Carcinoma of the Cervix: Exploring Putative Molecular Mechanisms Involved in Early Tumor Invasion
Source: Int J Mol Sci. 2020 Sep 6;21(18):6515. doi: 10.3390/ijms21186515 (PMC7554870; doi:10.3390/ijms21186515)
Supplement: Supplementary file 1 [file ijms-21-06515-s001.zip › Supplementary Files - revised/Table_S2_edgeR_CR_CIN.xlsx]

## Sheet: edgeR_CR-CIN
Table S2.	Genes significantly differentially expressed between early-stage invasive cervical carcinoma and pre-invasive CIN
GeneID	logFC	logCPM	F	PValue	FDR		Angiogenesis	Lymphangiogenesis	EMT	Epidermal differentiation	Immune response
SCEL	-3.65842821002051	7.73087734011502	104.536999244544	1.84487938443741e-07	0.0020763764426972										Gene Functions
DSG1	-4.63351616441838	7.38014596648925	97.2486591520401	3.00396027707625e-07	0.0020763764426972
CYP2B7P	-5.44023939494977	4.92619387600655	91.3156641929296	3.94773390461474e-07	0.0020763764426972											Angiogenesis
CRNN	-5.69833750724022	10.2691224998099	86.4090359554	5.36895548179717e-07	0.00211791871368194											Lymphangiogenesis
SPINK5	-4.91854019189693	10.2201433823405	80.7982345610608	7.78133257723569e-07	0.00223422177991607											Epithelial-mesenchymal transition (EMT)
KLK7	-4.13459563856505	5.20232213573434	79.5180355156853	8.49567823024047e-07	0.00223422177991607											Epidermal differentiation
CRISP3	-5.96530992254299	7.28999916856935	95.2378745884944	1.16069856764982e-06	0.00261638038556379											Immune response
ALOX12	-3.88913284168772	5.64387468499216	72.8569602252913	1.37009871815766e-06	0.00270234845922621
DMKN	-3.65303576799864	6.24744777765396	67.0315478856288	2.30065544144606e-06	0.00403356024561971
EMP1	-3.24660242759712	9.37230697605068	60.9846304464128	3.55638975437967e-06	0.00517270071728413
C2orf88	-2.65603971945084	5.55395527671991	59.7022160003279	3.97890829364804e-06	0.00517270071728413
HPGD	-3.6595520060736	5.65852901867525	59.7913282360102	4.12596456168303e-06	0.00517270071728413
SPRR3	-4.08652788923218	11.2186711769545	58.929136930255	4.26168384084503e-06	0.00517270071728413
EPGN	-4.64559295340101	4.53949933608732	55.6913701032835	5.72963730540391e-06	0.00589816399253946
DKK1	-6.58529243091276	3.91962679652878	55.6227416930852	5.76658200783252e-06	0.00589816399253946
ENDOU	-4.2757943109084	4.10464400480944	55.2346515414234	5.98077342547888e-06	0.00589816399253946
GASK1B	-2.63868089319333	5.68745548720365	53.365357388208	7.15094617300738e-06	0.00622807657715643
CSTA	-3.16671890684887	8.87393257348937	52.8899031879474	7.48962470697886e-06	0.00622807657715643
CYP4F22	-5.5223496223378	3.66297969674451	52.5000903971882	7.78122427933448e-06	0.00622807657715643
HOPX	-2.78797305194556	5.52504107696753	52.3536776822012	7.89413343957973e-06	0.00622807657715643
NCCRP1	-3.02173685735382	6.01240300945148	51.1898915045838	8.86243160910765e-06	0.00665906230286236
PGR	-3.02899976588589	6.70706963964803	50.7499812806692	1.03084703118377e-05	0.00737208581937252
MAB21L3	-3.53564277887523	4.05980837639451	49.2986616351976	1.07457997240362e-05	0.00737208581937252
GYS2	-5.70012128107368	3.08170405782242	47.3225540707577	1.32286518163848e-05	0.00869728737544731
CRYAB	-2.66490447217672	4.53614020408395	45.1023250534192	1.68518086418186e-05	0.0106139325934754
EMX2OS	-2.87851785856201	4.58903488939739	44.3305869339435	1.83721896338472e-05	0.0106139325934754
PPL	-2.74870749834727	9.51258433303545	44.1194119837216	1.88155485604033e-05	0.0106139325934754
CFTR	-3.53420092732557	5.27427328435424	45.7705944599434	1.8895653059808e-05	0.0106139325934754
AR	-2.40729724654571	5.61588142464332	43.8012371668978	1.95071959700099e-05	0.0106139325934754
SLC5A1	-2.79019076046152	4.71522253867194	42.979837719759	2.14334150795416e-05	0.0112732618846696
FAM25A	-5.6498620845798	5.57784010440905	56.9367975250052	2.35782255035252e-05	0.011735667703563
THSD4	-3.31567460763355	8.3535322920093	44.4310276837653	2.38000739282601e-05	0.011735667703563
ALOX12P2	3.57160140917797	3.54162712113543	41.0117456519593	2.70181027238846e-05	0.0129187467539447
GRIA2	-8.21715178207387	3.22311845728231	48.8389608568034	2.80199378204424e-05	0.01300372349614
TPRG1	-2.51589961483521	5.39521763530797	40.2339593792748	2.96786970262489e-05	0.0133800045822052
SPRR2A	-2.8910875997741	7.75252661037122	40.1774722486337	3.59056080941132e-05	0.0147994728779904
PTCH1	-2.49862877317372	4.95538401234906	38.6787218896758	3.59656776508663e-05	0.0147994728779904
ANXA1	-2.43355974576456	10.1226655596	38.5983893067265	3.6330272622303e-05	0.0147994728779904
SLPI	-3.81668215242977	9.74543260600624	41.1906014510469	3.6578962053465e-05	0.0147994728779904
APOB	-8.34071446799451	3.32366133523263	46.7606421668235	3.81952077698414e-05	0.0150670545850082
TMPRSS11B	-4.04180101737192	5.99242606570488	46.7278751731605	4.16310437125495e-05	0.0160218594814712
AIF1L	-2.15416153947196	5.12236357670332	36.7731462386652	4.58930086587233e-05	0.0172415662768094
MPZL3	-2.43593133611801	4.77536834041801	36.1415832117584	4.98609430430593e-05	0.0182966469831729
MCM5	1.9007041893727	5.82842387218515	35.701991957636	5.28581809559074e-05	0.018955664484165
CGNL1	-2.56339441549046	5.90526632449673	35.5898373996225	5.52653482073611e-05	0.0193784873191989
FAT4	-2.05737534520676	5.96423816889878	34.8975056811171	5.89019073513219e-05	0.0200180953630566
SLC4A4	-3.87169610202048	4.78772313109254	37.6940941265483	5.96267496079384e-05	0.0200180953630566
NT5E	-2.33807287206717	4.98181161287802	34.4754051338242	6.23918436099258e-05	0.0201135189589683
RHCG	-2.65022534626462	8.96712401854531	34.4673912818229	6.24603858919732e-05	0.0201135189589683
PAM	-2.17304000905322	7.96306603601574	34.1307726947194	6.5419963913923e-05	0.0205832529268637
TGFBR3	-1.80703465886167	5.20740090641851	34.0075446592474	6.65438414778986e-05	0.0205832529268637
H1F0	-1.64267280584453	6.04567554645064	33.8691852830576	6.78325085364669e-05	0.0205832529268637
UNC5C	-2.96893664772739	3.43339057089258	33.6422817764359	7.00090677255584e-05	0.0208428882951243
ERICH3	-4.74945124079785	3.40454030592762	33.1063173590842	7.54799109166525e-05	0.0220555095250715
PKHD1L1	-6.24555804625609	7.05487065863574	52.9844506152915	8.03379839016735e-05	0.023037645597202
ANKFN1	-5.2916101596915	3.69106206993496	34.1377145869886	8.17610845708419e-05	0.023037645597202
SDR9C7	-3.19501434047616	3.63843999121099	32.3011082927413	8.46594418805286e-05	0.0234358128672432
CILP	-5.35407277852439	3.80160834820449	33.921531715544	8.74725036957129e-05	0.0236000239979618
BMPR1B	-3.53584999903737	4.11828184206032	32.0137887116323	8.8243958164633e-05	0.0236000239979618
ALDH1A1	-2.5676225484169	5.23040469659269	31.464218970488	9.56025154701149e-05	0.0249456829733524
DPP4	-2.71192636018553	4.11288181255295	31.4000176294879	9.65077321123783e-05	0.0249456829733524
IL1RN	-1.86959641137645	7.32665072388908	31.2680612365921	9.83996776502975e-05	0.0249456829733524
CDKN2C	2.3537191900966	4.48609715872345	31.1859046376494	9.95993426276189e-05	0.0249456829733524
HOXA13	-2.54726681071886	4.14667322250741	30.8709195416811	0.00010435877588851	0.0250526944915016
SASH1	-1.56910936162155	6.52888629321173	30.7805099119336	0.000105773251792098	0.0250526944915016
DCN	-2.41316029914725	8.11768315878945	30.7102716496735	0.000106887507561575	0.0250526944915016
CCDC9B	-2.94258739911931	3.28896509887944	30.5548540889462	0.000109401801632043	0.0250526944915016
TMEM184A	-2.66415285406854	4.82831135029642	30.1688785324539	0.000115948538477611	0.0250526944915016
ST6GAL2	-3.53852772434333	3.27091363831188	30.0608135699442	0.000117862182095344	0.0250526944915016
MPPED2	-2.28606084889925	4.30173908725182	30.0581617588355	0.000117909599674324	0.0250526944915016
CSTB	-2.7005244193239	9.76263834201186	29.9400802835236	0.000120043649528519	0.0250526944915016
ANKRD31	-4.0305534530795	3.69696881738894	29.9164457365111	0.000120476153102613	0.0250526944915016
BRIP1	1.97683264535072	5.38140231390465	29.8558294575427	0.000121593698671287	0.0250526944915016
ADCYAP1R1	-3.74919096745927	3.84314275422457	29.8488949246228	0.000121722311488543	0.0250526944915016
KLK13	-2.19542933693104	6.50888410906172	29.7130048504881	0.000124274760434909	0.0250526944915016
SPINK7	-4.11370002444308	5.28425036835467	36.9406559682323	0.000124982216122587	0.0250526944915016
RELN	-3.04254534699382	4.01183741645962	29.5470671324964	0.000127476270358794	0.0250526944915016
NSD2	1.52377714768864	6.81174530329064	29.5393112376451	0.000127628233639043	0.0250526944915016
SFRP4	-2.60850328143711	7.2567470923931	31.7667095945637	0.000128085345164941	0.0250526944915016
PCSK5	-1.80053371530821	5.2503912943182	29.4855474731188	0.000128687438698633	0.0250526944915016
SLC39A8	-1.74888539186798	5.55205356666571	29.4718948797422	0.000128958031294214	0.0250526944915016
CP	-4.627169881903	6.98041994096207	42.7456872808554	0.00013105187715788	0.0250526944915016
LINC00284	-5.37856419075913	2.77098710794705	29.3005969419414	0.000132409862134104	0.0250526944915016
CXCL10	3.09737991438692	5.30173695725228	31.787139524814	0.000133368802667224	0.0250526944915016
TGM1	-2.79273864255615	6.95872686952866	32.5996279937747	0.000139129497092109	0.0256390443485018
PPP1R3C	-4.75011843412123	6.73037955291946	43.0436041463493	0.000139740022433054	0.0256390443485018
VSIG10L	-3.09615457274107	4.40953496799224	28.2986011874871	0.000154887197216212	0.0278414269248864
LMO7	-1.83740897806791	7.26580598518331	28.0837589251033	0.000160266106128171	0.0278414269248864
SBSN	-4.31071564301682	8.53410752048613	37.2774370329874	0.000160735493278443	0.0278414269248864
PTPRM	-1.93428853194869	4.92573639797947	28.0555905965913	0.000160987294405433	0.0278414269248864
TMEM132C	-7.27315005373881	2.38623128982331	32.3632279413406	0.000162036791861359	0.0278414269248864
LIG1	1.88447479256585	5.10812328464296	27.9413618324023	0.000163950733962368	0.0278414269248864
LINC01305	7.22519225193928	2.47148996758539	32.2634844264085	0.000164094854174183	0.0278414269248864
UPP1	-2.72543665567386	4.80061580842397	27.6703322171805	0.000171238939337573	0.0285356501665294
NIBAN1	1.44958746246791	6.73042446506574	27.6498998496953	0.000171803458129178	0.0285356501665294
EDNRA	-2.3681312587773	5.00829780611546	27.027979374082	0.000190065930087054	0.0305997579007339
NR2F2	-1.96203844039861	5.47601565855284	27.0171152832133	0.000190404417952806	0.0305997579007339
ACSL4	-2.07571512994171	6.52203874136965	27.0152515305857	0.000190462556376268	0.0305997579007339
DHRS9	-3.08757599793136	3.193723033625	26.9665899960018	0.000191987833967467	0.0305997579007339
IL18	-2.51014443313029	4.71116728353012	26.8860015299039	0.000194545139054916	0.0306972774914752
CDH12	-5.39821672747111	2.77414910316358	26.7287584347361	0.000199649617513593	0.0309428575947889
A2ML1	-2.37791537862073	8.8020818494142	26.6915810754009	0.00020087909676508	0.0309428575947889
RDH12	-4.54950270020234	3.2183232477491	26.6583785901518	0.000201984557466459	0.0309428575947889
YOD1	-1.8915219944768	6.23063442693568	26.5408186304991	0.000205955815197888	0.0310164882756667
CRISPLD2	-2.8591352903903	6.00137049506665	30.2204751223178	0.00020639655674916	0.0310164882756667
SAA2	-3.04367749074492	5.14153727499248	28.6130405623008	0.000217566267234042	0.0320925266667935
MMS22L	1.81828731669952	4.97283469375219	26.1739967863105	0.000218942551310198	0.0320925266667935
OAS3	1.69600343200249	6.14439424565537	26.1086417658574	0.000221354854944009	0.0320925266667935
SH3BGRL2	-2.34777338441515	5.23124840951305	26.0995610757917	0.000221692465091609	0.0320925266667935
GLTP	-2.03615128300022	7.04254456478723	25.6612147783325	0.000240218177127697	0.0339415737599928
UHRF1	2.33118195171505	4.53309905372965	25.6216212195428	0.000240335602131832	0.0339415737599928
MYBL2	2.003808213338	4.93354068530727	25.6073732258342	0.000240918705945826	0.0339415737599928
SLC7A2	-2.50575554333546	5.41404786872795	26.6616459187819	0.000244053424003641	0.0340789290031279
EDN3	-5.4057666366868	3.00623383930237	25.3184734031073	0.00025310379663785	0.0350326737469179
GCNT3	-4.01117490004867	3.32554246614419	24.9298272264155	0.000270642404581422	0.0370448894254642
FAM111B	1.75176586607167	5.36793713650297	24.8466065738426	0.000274579026487741	0.0370448894254642
CLCA4	-1.96789479275233	7.16020143325938	24.8443888473476	0.000274684838252064	0.0370448894254642
PAMR1	-3.07318891093579	4.94916658939799	26.8517535098787	0.000277434134403714	0.037098586497934
EREG	-4.08640552482629	2.9788854210877	24.6577932289545	0.000283759616145729	0.0375385442136261
THSD4-AS2	-2.94858985736792	4.06913525074675	24.6231537055828	0.000285482305953174	0.0375385442136261
CWH43	-3.9064155021926	3.58156745944463	24.5751484987056	0.0002940379000209	0.038344000201899
UBXN10	-4.74783422874282	2.61473772445069	24.3151507864198	0.000301345778258133	0.0389748773371728
IGHM	4.89362047646184	2.95289212704658	24.2365999955677	0.000305553755389566	0.0391034062666251
LCN2	-2.2503233667256	8.39228641565866	24.4746565813875	0.000310329164138685	0.0391034062666251
IRF9	1.52941792526034	5.70285083347239	24.0554749238845	0.000315519329034615	0.0391034062666251
PCDH18	-1.77800970312794	5.10364040944523	24.0281560302331	0.000317054948298457	0.0391034062666251
PLA2G4D	-4.40472344873625	5.24128385018865	31.7254444664916	0.000318955570488762	0.0391034062666251
SLIT2	-2.35046600256841	4.90196110070573	23.9895585313595	0.000319239361657853	0.0391034062666251
EPHA3	-2.92112714159678	3.25506657917433	23.9816888004532	0.000319686888167478	0.0391034062666251
PKD1L2	-3.73830582312949	3.12656679063208	23.9091326538902	0.000323847419661739	0.0393076033449429
PPP1R9A	-3.19412463682068	3.64098193331987	23.7311866504706	0.000334320171049453	0.0399739977775101
PTPRU	-1.79379478525745	4.77170007575222	23.7297811158732	0.000334404443033864	0.0399739977775101
VSTM4	-2.17501095332832	4.13711400454304	23.6865884694113	0.00033700621918163	0.0399821137779469
ITGB6	2.52335738869645	6.2267856080136	26.1589920230104	0.000342180833609166	0.0402930699516345
KRT17	4.46370588536558	9.49121868678946	30.676060923722	0.00034930541400514	0.0404511061607717
NLRC5	1.90317897562523	6.29121157499492	23.4776951852952	0.000349925739285359	0.0404511061607717
TMPRSS11E	-2.75353448194483	3.87086086959412	23.4573619156417	0.000351213736233331	0.0404511061607717
XRCC1	1.77521447954178	4.60893734275182	23.3599307368961	0.000357462341228307	0.0406119727589694
MCM3	1.61732523054513	6.53517215333505	23.3553690579012	0.000357758046358879	0.0406119727589694
UPK1A	-4.59746242041807	3.03355889808542	23.0607713848906	0.000377470706703993	0.0421615359767431
WDHD1	2.04462764064162	5.09863962644452	23.0194321753892	0.000380336588139927	0.0421615359767431
MME	-3.91314428301221	3.94921062568038	24.7661669735784	0.000380946000308455	0.0421615359767431
SLIT3	-2.58299521485679	4.59324421067811	22.9623943155863	0.000385217211970444	0.0421615359767431
POLA1	1.68301064925175	6.11772987506794	22.9376543435078	0.000386080674143757	0.0421615359767431
HIVEP3	1.61669321564133	5.63611892334928	22.9185022161927	0.000387440440878874	0.0421615359767431
RFC4	2.09266882158639	4.36609655972698	22.8334297254459	0.000393548042256877	0.0425328394436387
SLC26A2	-2.01275580133435	5.00990254351228	22.7167216405251	0.000402109670534245	0.042881344286455
MTHFD1	1.3833285320047	6.18440214656234	22.6952550433082	0.000403707893467146	0.042881344286455
EPHB2	2.59963970358865	3.54735960493172	22.6789661243083	0.000404925552866582	0.042881344286455
GPX3	-2.10386214286311	5.09438644357385	22.6153334910019	0.00040972338550253	0.0428976073261562
TYMP	2.08950261935001	6.28938128706765	23.3026060864662	0.000410516427292578	0.0428976073261562
RMST	-7.18818785311639	2.24641921715596	25.4395078886306	0.000421959950143207	0.0438033292980899
HIST1H2AH	1.65561925681893	5.13752057048473	22.3154619928919	0.0004332411365331	0.0445981409819586
B3GNT3	-4.58964893372426	2.4508184195994	22.2663626470883	0.000437239410012335	0.0445981409819586
CEP85	1.84592687372799	4.93926999988289	22.2559152197662	0.000438095687445566	0.0445981409819586
AGR2	-3.52321115343877	6.40740540862117	29.3992268817904	0.000443275487031507	0.044836178909424
GJB2	-1.81423026800616	8.64957136135235	22.1574098919817	0.000446265712156969	0.0448511253001581
DNMT1	1.25774603933808	6.49545019475675	22.0660578453892	0.00045400095154901	0.0453397532562774
CXCL9	2.85553444583191	5.25655129793909	24.4154429224398	0.000465655666401829	0.0462111997493991
SORL1	-2.10626082205277	7.73036911024464	22.4909557431251	0.000471968942776297	0.0465449871754199
INSYN1	-3.89392536435998	2.76912784665425	21.7667994841498	0.000480453486600675	0.0467659335596849
ZNF91	-1.67315512107834	6.35567504212226	21.7234225207585	0.000484434437362172	0.0467659335596849
NUP210	1.92659673148207	6.4499720266781	21.9859398482168	0.000485376579530691	0.0467659335596849
E2F7	2.20144458367732	4.60836796183713	21.6768731455068	0.000488749219310277	0.0467659335596849
SHROOM3	-1.93306412595589	5.3893435806032	21.6289594304063	0.000493237151485848	0.0467659335596849
KIAA1324	-3.44812332660947	5.78606639551622	27.6798410661695	0.000493883396309359	0.0467659335596849
MMP3	5.9034300378583	3.22038394042306	22.8557246685131	0.000495137146659784	0.0467659335596849
LYZ	2.11151073879341	7.02231831290965	22.7128286000204	0.000497919819888907	0.0467659335596849
HMGB2	1.46714855926112	6.58880204318617	21.5295530173483	0.000502701794693756	0.0467969165318305
DEPTOR	-2.31689898471367	4.2546584507882	21.5135512786025	0.000504244976916258	0.0467969165318305
SPNS2	-2.88358864486082	4.26366500999337	21.8159092054746	0.000507147013558718	0.0467969165318305
CIITA	1.47205102607539	5.62464692989593	21.4158356386423	0.000513788787305361	0.0468810438738375
FUT6	-2.70906988482039	3.53598373126072	21.3933505215766	0.000516014483320003	0.0468810438738375
TNFRSF21	1.76322437031602	6.00927948352674	21.3837115425629	0.000516972028268441	0.0468810438738375
CX3CL1	1.97883726860908	4.60742192428426	21.3379035559859	0.000521550938788385	0.0470260129322396
CYBRD1	-1.91384771612445	5.93270887716875	21.2863461811504	0.000536511198806399	0.0479617534578077
HIST1H2AG	1.44549336580344	5.97077078216861	21.1571485832864	0.000540084633092576	0.0479617534578077
CLIC5	-2.69904350610457	4.29638046258533	21.082457703701	0.000547965646674259	0.0479617534578077
TTC6	3.44480180535105	2.87723343717577	21.0506635689652	0.00055136088416549	0.0479617534578077
KLK8	-2.98305641734111	3.6965219266896	21.049117467481	0.000551526611520557	0.0479617534578077
NEGR1	-3.28545873275497	3.26579280805585	20.9963106526665	0.000557221890069676	0.0479617534578077
PML	1.63398408237368	6.13155095078265	20.9841823405732	0.000558539571643158	0.0479617534578077
CD24	-1.58048678257712	8.56010125850042	20.9837277039902	0.000558589036009831	0.0479617534578077
KRT13	-2.96532198890837	12.7730891797514	20.9595580270682	0.000561226032357728	0.0479617534578077
CDA	-3.45742942417811	3.53017995862335	20.9267398539695	0.000564829790969245	0.0479617534578077
SPON1	-2.05395896472289	5.28661407016138	20.9218913436667	0.000565364480838597	0.0479617534578077
SCNN1G	-2.73575997843691	3.96649296477905	20.8233463259219	0.000576360410882041	0.0486331065417526
ENPP3	-6.5317577551378	4.38062556357121	28.1299414397884	0.000584351426800782	0.0490451125717529
BNIPL	-2.89308148952813	4.90710509539697	22.5806372435411	0.000593841811329932	0.0491780444034348
APOL1	1.38491459779765	7.66139009042174	20.6480926334771	0.000596535500464826	0.0491780444034348
STMN1	1.66565310997857	6.70743668072252	20.6367609911733	0.000597867982722048	0.0491780444034348
IL1R1	-2.69040899436454	7.29262278825369	24.1997731021899	0.000598401959912509	0.0491780444034348
ASRGL1	-2.27195962279178	4.58437876721529	20.5146829348282	0.000612444547509513	0.0492828303624886
ANPEP	-2.13924976712637	5.22059828369292	20.7264792761384	0.000612901026720947	0.0492828303624886
TACC3	1.50310610803937	4.88002339721094	20.4989659385867	0.000614351049227606	0.0492828303624886
MASP1	-2.25038655181186	5.10060463226378	20.8514382857512	0.000614613918239103	0.0492828303624886
LAMP3	2.36801242719719	5.6614042895616	22.1393506118513	0.000616118658951549	0.0492828303624886
MXD1	-1.71510526542553	7.27559191266859	20.4563164903237	0.000619559344727395	0.0492828303624886
GPR68	2.16862830250192	4.37633632320898	20.4402047345597	0.000621540227019154	0.0492828303624886
OAS2	1.65815541181841	6.2359423770574	20.3636944191807	0.000631047902059212	0.0497865242329615
SERPINB1	-1.64200257282096	7.76524247533029	20.3210068682887	0.000636425928584507	0.0499610185429599
